# Supplementary material for: Monoclinic modification of di-n-butyl­dichlorido(1,10-phenanthroline-κ2 N,N′)tin(IV)
Source: Acta Crystallogr Sect E Struct Rep Online. 2010 Nov 27;66(Pt 12):m1669. doi: 10.1107/S1600536810048300 (PMC3011636; doi:10.1107/S1600536810048300)
Supplement: Supplementary file 1 [file e-66-m1669-sup1.cif]

##############################################################################
###                                                                        ###
###        Electronic paper (Acta Crystallographica Section E)             ###
###                                                                        ###
##############################################################################
#                                                                            #
# This CIF contains the data in a paper accepted for publication in Acta     #
# Crystallographica Section E. It conforms to the requirements of Notes      #
# for Authors for Section E, and has been peer reviewed under the auspices   #
# of the IUCr Commission on Journals.                                        #
#                                                                            #
# Full details of the Crystallographic Information File format               #
# are given in the paper "The Crystallographic Information File (CIF):       #
# a New Standard Archive File for Crystallography" by S. R. Hall, F. H.      #
# Allen and I. D. Brown [Acta Cryst. (1991), A47, 655-685].                  #
#                                                                            #
# The current version of the core CIF dictionary is obtainable from          #
# ftp://ftp.iucr.org/pub/cif_core.dic. The current version number is 2.4.    #
#                                                                            #
# Software is freely available for graphical display of the structure(s) in  #
# this CIF.  For information consult the CIF home page http://www.iucr.org/  #
# cif/home.html                                                              #
#                                                                            #
# This file may be used for bona fide research purposes within the           #
# scientific community so long as proper attribution is given to the journal # 
# article from which it was obtained.                                        #
#                                                                            #
##############################################################################
                                             
data_global
_audit_creation_method     SHELXL-97
_journal_date_recd_electronic     2010-11-19
_journal_date_accepted     2010-11-19
_journal_name_full     'Acta Crystallographica, Section E'
_journal_year     2010
_journal_volume     66
_journal_issue     12
_journal_page_first     m1669
_journal_page_last     m1669
_journal_paper_category     QM
_journal_coeditor_code     HG2755
_publ_contact_author
;
     Dr. Seik Weng Ng
     Department of Chemistry
     University of Malaya
     50603 Kuala Lumpur
     Malaysia
;
_publ_contact_author_email     seikweng@um.edu.my
_publ_contact_author_fax     '03 7967 4193'
_publ_contact_author_phone     '03 7967 6778'
_publ_section_title
;\
Monoclinic modification of
di-<i>n</i>-butyldichlorido(1,10-phenanthroline-\k^2^<i>N</i>,<i>N</i>')\
tin(IV)
;
loop_
    _publ_author_name
    _publ_author_address
    'Ng, Seik Weng'
;
     Department of Chemistry
     University of Malaya
     50603 Kuala Lumpur
     Malaysia
;
_publ_section_synopsis     .
data_I
_audit_creation_method     SHELXL-97
_chemical_name_systematic
;
di-<i>n</i>-butyldichlorido(1,10-phenanthroline-\k^2^<i>N</i>,<i>N</i>')tin(IV)
;
_chemical_name_common     ?
_chemical_formula_moiety     'Sn Cl2 (C4 H9)2 (C12 H8 N2)'
_chemical_formula_sum     'C20 H26 Cl2 N2 Sn'
_chemical_formula_iupac     '[Sn (C4 H9)2 Cl2 (C12 H8 N2)]'
_chemical_formula_weight     484.02
_chemical_melting_point     ?
_symmetry_cell_setting     monoclinic
_symmetry_space_group_name_H-M     'P 21/c'
_symmetry_space_group_name_Hall     '-P 2ybc'
loop_
    _symmetry_equiv_pos_as_xyz
    'x, y, z'
    '-x, y+1/2, -z+1/2'
    '-x, -y, -z'
    'x, -y-1/2, z-1/2'
_cell_length_a     11.1400(2)
_cell_length_b     10.4566(2)
_cell_length_c     17.9375(4)
_cell_angle_alpha     90.00
_cell_angle_beta     92.125(2)
_cell_angle_gamma     90.00
_cell_volume     2088.04(7)
_cell_formula_units_Z     4
_cell_measurement_reflns_used     13483
_cell_measurement_theta_min     4.0
_cell_measurement_theta_max     74.1
_cell_measurement_temperature     100(2)
_exptl_crystal_description     Plate
_exptl_crystal_colour     Colorless
_exptl_crystal_size_max     0.20
_exptl_crystal_size_mid     0.10
_exptl_crystal_size_min     0.02
_exptl_crystal_density_diffrn     1.540
_exptl_crystal_density_meas     ?
_exptl_crystal_density_method     'not measured'
_exptl_crystal_F_000     976
_exptl_absorpt_coefficient_mu     12.115
_exptl_absorpt_correction_type     multi-scan
_exptl_absorpt_process_details     '(CrysAlis PRO; Agilent Technologies, 2010)'
_exptl_absorpt_correction_T_min     0.1955
_exptl_absorpt_correction_T_max     0.7937
_diffrn_ambient_temperature     100(2)
_diffrn_radiation_type     CuK\a
_diffrn_radiation_wavelength     1.54184
_diffrn_radiation_source     'fine-focus sealed tube'
_diffrn_radiation_monochromator     graphite
_diffrn_measurement_device_type     'Agilent SuperNova diffractometer'
_diffrn_measurement_method     \w
_diffrn_detector_area_resol_mean     10.4041
_diffrn_reflns_number     15170
_diffrn_reflns_av_R_equivalents     0.0460
_diffrn_reflns_av_sigmaI/netI     0.0461
_diffrn_reflns_theta_min     3.97
_diffrn_reflns_theta_max     74.16
_diffrn_reflns_theta_full     74.16
_diffrn_measured_fraction_theta_max     0.992
_diffrn_measured_fraction_theta_full     0.992
_diffrn_reflns_limit_h_min     -13
_diffrn_reflns_limit_h_max     11
_diffrn_reflns_limit_k_min     -13
_diffrn_reflns_limit_k_max     13
_diffrn_reflns_limit_l_min     -22
_diffrn_reflns_limit_l_max     22
_diffrn_standards_number     0
_diffrn_standards_interval_count     0
_diffrn_standards_interval_time     0
_diffrn_standards_decay_%     0
_reflns_number_total     11290
_reflns_number_gt     10561
_reflns_threshold_expression     I>2\s(I)
_refine_ls_structure_factor_coef     Fsqd
_refine_ls_matrix_type     full
_refine_ls_R_factor_all     0.0644
_refine_ls_R_factor_gt     0.0615
_refine_ls_wR_factor_gt     0.1823
_refine_ls_wR_factor_ref     0.1854
_refine_ls_goodness_of_fit_ref     1.077
_refine_ls_restrained_S_all     1.077
_refine_ls_number_reflns     11290
_refine_ls_number_parameters     227
_refine_ls_number_restraints     6
_refine_ls_hydrogen_treatment     constr
_refine_ls_weighting_scheme     calc
_refine_ls_weighting_details
         'calc w=1/[\s^2^(Fo^2^)+(0.1271P)^2^+6.6598P] where P=(Fo^2^+2Fc^2^)/3'
_atom_sites_solution_hydrogens     geom
_atom_sites_solution_primary     direct
_atom_sites_solution_secondary     difmap
_refine_ls_shift/su_max     0.001
_refine_ls_shift/su_mean     0.001
_refine_diff_density_max     2.108
_refine_diff_density_min     -1.949
_refine_ls_extinction_method     none
_refine_ls_extinction_coef     ?
loop_
    _atom_type_symbol
    _atom_type_description
    _atom_type_scat_dispersion_real
    _atom_type_scat_dispersion_imag
    _atom_type_scat_source
    'C' 'C' 0.0181 0.0091
                         'International Tables Vol C Tables 4.2.6.8 and 6.1.1.4'
    'H' 'H' 0.0000 0.0000
                         'International Tables Vol C Tables 4.2.6.8 and 6.1.1.4'
    'N' 'N' 0.0311 0.0180
                         'International Tables Vol C Tables 4.2.6.8 and 6.1.1.4'
    'Cl' 'Cl' 0.3639 0.7018
                         'International Tables Vol C Tables 4.2.6.8 and 6.1.1.4'
    'Sn' 'Sn' 0.0259 5.4591
                         'International Tables Vol C Tables 4.2.6.8 and 6.1.1.4'
_computing_data_collection     'CrysAlis PRO (Agilent Technologies, 2010)'
_computing_cell_refinement     'CrysAlis PRO (Agilent Technologies, 2010)'
_computing_data_reduction     'CrysAlis PRO (Agilent Technologies, 2010)'
_computing_structure_solution     'SHELXS97 (Sheldrick, 2008)'
_computing_structure_refinement     'SHELXL97 (Sheldrick, 2008)'
_computing_molecular_graphics     'X-SEED (Barbour, 2001)'
_computing_publication_material     'publCIF (Westrip, 2010)'
loop_
    _atom_site_type_symbol
    _atom_site_label
    _atom_site_fract_x
    _atom_site_fract_y
    _atom_site_fract_z
    _atom_site_U_iso_or_equiv
    _atom_site_adp_type
    _atom_site_calc_flag
    _atom_site_refinement_flags
    _atom_site_occupancy
    _atom_site_disorder_assembly
    _atom_site_disorder_group
    Sn Sn1 0.850086(19) 0.57324(2) 0.236808(12) 0.00995(12) Uani d . 1 . .
    Cl Cl1 0.77760(8) 0.43243(8) 0.12497(5) 0.0141(2) Uani d . 1 . .
    Cl Cl2 1.07589(8) 0.55970(9) 0.24257(5) 0.0181(2) Uani d . 1 . .
    N N1 0.6455(3) 0.6191(3) 0.26722(16) 0.0131(7) Uani d . 1 . .
    N N2 0.8463(3) 0.7174(3) 0.33789(17) 0.0132(6) Uani d . 1 . .
    C C1 0.8297(4) 0.4069(4) 0.3057(2) 0.0167(8) Uani d . 1 . .
    H H1A 0.7486 0.3711 0.2953 0.020 Uiso calc R 1 . .
    H H1B 0.8886 0.3419 0.2906 0.020 Uiso calc R 1 . .
    C C2 0.8459(4) 0.4277(4) 0.3895(2) 0.0204(9) Uani d . 1 . .
    H H2A 0.7851 0.4899 0.4056 0.024 Uiso calc R 1 . .
    H H2B 0.9262 0.4650 0.4005 0.024 Uiso calc R 1 . .
    C C3 0.8336(5) 0.3035(5) 0.4346(3) 0.0290(10) Uani d . 1 . .
    H H3A 0.8984 0.2441 0.4210 0.035 Uiso calc R 1 . .
    H H3B 0.8455 0.3238 0.4883 0.035 Uiso calc R 1 . .
    C C4 0.7140(5) 0.2362(5) 0.4229(3) 0.0308(11) Uani d . 1 . .
    H H4A 0.7134 0.1582 0.4531 0.046 Uiso calc R 1 . .
    H H4B 0.7020 0.2138 0.3701 0.046 Uiso calc R 1 . .
    H H4C 0.6492 0.2931 0.4378 0.046 Uiso calc R 1 . .
    C C5 0.8563(4) 0.7339(4) 0.1626(2) 0.0147(7) Uani d . 1 . .
    H H5A 0.9006 0.8037 0.1889 0.018 Uiso calc R 1 . .
    H H5B 0.9039 0.7088 0.1194 0.018 Uiso calc R 1 . .
    C C6 0.7366(4) 0.7876(4) 0.1328(2) 0.0170(8) Uani d . 1 . .
    H H6A 0.6883 0.8148 0.1752 0.020 Uiso calc R 1 . .
    H H6B 0.6916 0.7196 0.1054 0.020 Uiso calc R 1 . .
    C C7 0.7538(4) 0.9014(4) 0.0808(2) 0.0193(8) Uani d . 1 . .
    H H7A 0.8073 0.8760 0.0405 0.023 Uiso calc R 1 . .
    H H7B 0.7933 0.9719 0.1092 0.023 Uiso calc R 1 . .
    C C8 0.6344(4) 0.9490(4) 0.0463(2) 0.0232(9) Uani d . 1 . .
    H H8A 0.6493 1.0215 0.0132 0.035 Uiso calc R 1 . .
    H H8B 0.5819 0.9762 0.0859 0.035 Uiso calc R 1 . .
    H H8C 0.5956 0.8799 0.0175 0.035 Uiso calc R 1 . .
    C C9 0.5485(3) 0.5678(4) 0.2335(2) 0.0143(8) Uani d U 1 . .
    H H9 0.5588 0.5109 0.1929 0.017 Uiso calc R 1 . .
    C C10 0.4306(3) 0.5949(4) 0.2560(2) 0.0165(8) Uani d . 1 . .
    H H10 0.3630 0.5561 0.2313 0.020 Uiso calc R 1 . .
    C C11 0.4158(4) 0.6779(4) 0.3140(2) 0.0185(8) Uani d . 1 . .
    H H11 0.3373 0.6981 0.3293 0.022 Uiso calc R 1 . .
    C C12 0.5168(4) 0.7337(4) 0.3512(2) 0.0146(8) Uani d . 1 . .
    C C13 0.6310(3) 0.7008(4) 0.3260(2) 0.0129(7) Uani d . 1 . .
    C C14 0.5086(4) 0.8193(4) 0.4132(2) 0.0178(8) Uani d . 1 . .
    H H14 0.4318 0.8409 0.4309 0.021 Uiso calc R 1 . .
    C C15 0.6084(4) 0.8701(4) 0.4470(2) 0.0176(8) Uani d . 1 . .
    H H15 0.6006 0.9274 0.4877 0.021 Uiso calc R 1 . .
    C C16 0.7249(4) 0.8387(4) 0.4224(2) 0.0144(8) Uani d . 1 . .
    C C17 0.7368(4) 0.7535(4) 0.3623(2) 0.0127(7) Uani d . 1 . .
    C C18 0.8308(4) 0.8872(4) 0.4573(2) 0.0163(8) Uani d . 1 . .
    H H18 0.8265 0.9445 0.4982 0.020 Uiso calc R 1 . .
    C C19 0.9403(4) 0.8510(4) 0.4316(2) 0.0178(8) Uani d . 1 . .
    H H19 1.0126 0.8832 0.4543 0.021 Uiso calc R 1 . .
    C C20 0.9440(4) 0.7658(4) 0.3714(2) 0.0154(8) Uani d . 1 . .
    H H20 1.0201 0.7416 0.3538 0.018 Uiso calc R 1 . .
loop_
    _atom_site_aniso_label
    _atom_site_aniso_U_11
    _atom_site_aniso_U_22
    _atom_site_aniso_U_33
    _atom_site_aniso_U_12
    _atom_site_aniso_U_13
    _atom_site_aniso_U_23
    Sn1 0.01113(16) 0.00941(16) 0.00932(16) 0.00028(9) 0.00064(10) 0.00029(7)
    Cl1 0.0165(4) 0.0137(5) 0.0122(4) -0.0033(3) 0.0011(3) -0.0012(3)
    Cl2 0.0148(4) 0.0177(5) 0.0218(5) 0.0010(4) 0.0015(4) 0.0016(3)
    N1 0.0161(18) 0.0099(16) 0.0135(15) -0.0038(12) 0.0006(13) -0.0013(11)
    N2 0.0169(17) 0.0113(15) 0.0113(14) 0.0026(13) 0.0013(12) -0.0023(11)
    C1 0.023(2) 0.0127(17) 0.0148(18) 0.0005(16) 0.0005(15) 0.0012(14)
    C2 0.026(2) 0.021(2) 0.0139(19) -0.0023(17) 0.0005(16) 0.0048(14)
    C3 0.035(3) 0.031(3) 0.021(2) 0.011(2) 0.0071(19) 0.0113(18)
    C4 0.050(3) 0.017(2) 0.025(2) -0.001(2) 0.010(2) 0.0013(17)
    C5 0.0162(18) 0.0140(18) 0.0138(16) -0.0022(15) 0.0006(14) 0.0018(13)
    C6 0.0164(19) 0.0157(19) 0.0189(18) 0.0007(16) -0.0001(15) 0.0024(15)
    C7 0.024(2) 0.0156(18) 0.0183(18) -0.0009(17) -0.0046(16) 0.0022(16)
    C8 0.029(2) 0.019(2) 0.022(2) 0.0066(18) -0.0054(17) 0.0017(16)
    C9 0.0026(16) 0.018(2) 0.0218(19) -0.0003(14) -0.0025(14) 0.0012(14)
    C10 0.0059(18) 0.0191(19) 0.024(2) 0.0057(15) -0.0003(14) 0.0005(15)
    C11 0.0122(18) 0.022(2) 0.0215(18) 0.0017(16) -0.0012(15) 0.0043(16)
    C12 0.0131(19) 0.0135(18) 0.0171(17) 0.0030(15) 0.0006(14) 0.0031(14)
    C13 0.0123(19) 0.0141(18) 0.0121(16) 0.0076(15) 0.0005(14) 0.0030(13)
    C14 0.0169(19) 0.020(2) 0.0160(17) 0.0069(16) 0.0030(14) 0.0007(15)
    C15 0.021(2) 0.018(2) 0.0141(17) 0.0063(16) 0.0021(15) -0.0023(14)
    C16 0.019(2) 0.0119(19) 0.0125(16) 0.0018(15) 0.0023(14) 0.0024(14)
    C17 0.0144(19) 0.0112(18) 0.0122(16) 0.0006(14) -0.0025(13) 0.0042(14)
    C18 0.023(2) 0.0127(19) 0.0136(16) -0.0016(16) 0.0001(15) -0.0011(14)
    C19 0.019(2) 0.020(2) 0.0144(17) -0.0057(17) -0.0001(15) -0.0028(15)
    C20 0.0112(18) 0.017(2) 0.0173(17) -0.0018(15) -0.0008(14) -0.0009(15)
loop_
    _geom_bond_atom_site_label_1
    _geom_bond_atom_site_label_2
    _geom_bond_site_symmetry_2
    _geom_bond_distance
    _geom_bond_publ_flag
    Sn1 C5 . 2.146(4) ?
    Sn1 C1 . 2.150(4) ?
    Sn1 N2 . 2.360(3) ?
    Sn1 N1 . 2.412(3) ?
    Sn1 Cl2 . 2.5177(9) ?
    Sn1 Cl1 . 2.5931(9) ?
    N1 C9 . 1.331(5) ?
    N1 C13 . 1.371(5) ?
    N2 C20 . 1.323(5) ?
    N2 C17 . 1.365(5) ?
    C1 C2 . 1.523(6) ?
    C1 H1A . 0.9900 ?
    C1 H1B . 0.9900 ?
    C2 C3 . 1.538(6) ?
    C2 H2A . 0.9900 ?
    C2 H2B . 0.9900 ?
    C3 C4 . 1.515(7) ?
    C3 H3A . 0.9900 ?
    C3 H3B . 0.9900 ?
    C4 H4A . 0.9800 ?
    C4 H4B . 0.9800 ?
    C4 H4C . 0.9800 ?
    C5 C6 . 1.525(5) ?
    C5 H5A . 0.9900 ?
    C5 H5B . 0.9900 ?
    C6 C7 . 1.528(6) ?
    C6 H6A . 0.9900 ?
    C6 H6B . 0.9900 ?
    C7 C8 . 1.530(6) ?
    C7 H7A . 0.9900 ?
    C7 H7B . 0.9900 ?
    C8 H8A . 0.9800 ?
    C8 H8B . 0.9800 ?
    C8 H8C . 0.9800 ?
    C9 C10 . 1.417(5) ?
    C9 H9 . 0.9500 ?
    C10 C11 . 1.371(6) ?
    C10 H10 . 0.9500 ?
    C11 C12 . 1.413(6) ?
    C11 H11 . 0.9500 ?
    C12 C13 . 1.408(5) ?
    C12 C14 . 1.434(6) ?
    C13 C17 . 1.435(5) ?
    C14 C15 . 1.355(6) ?
    C14 H14 . 0.9500 ?
    C15 C16 . 1.424(5) ?
    C15 H15 . 0.9500 ?
    C16 C17 . 1.409(5) ?
    C16 C18 . 1.409(6) ?
    C18 C19 . 1.373(6) ?
    C18 H18 . 0.9500 ?
    C19 C20 . 1.402(5) ?
    C19 H19 . 0.9500 ?
    C20 H20 . 0.9500 ?
loop_
    _geom_angle_atom_site_label_1
    _geom_angle_atom_site_label_2
    _geom_angle_atom_site_label_3
    _geom_angle_site_symmetry_1
    _geom_angle_site_symmetry_3
    _geom_angle
    _geom_angle_publ_flag
    C5 Sn1 C1 . . 174.93(15) ?
    C5 Sn1 N2 . . 88.76(13) ?
    C1 Sn1 N2 . . 94.01(13) ?
    C5 Sn1 N1 . . 92.13(13) ?
    C1 Sn1 N1 . . 84.85(14) ?
    N2 Sn1 N1 . . 69.83(11) ?
    C5 Sn1 Cl2 . . 90.81(11) ?
    C1 Sn1 Cl2 . . 93.29(12) ?
    N2 Sn1 Cl2 . . 92.90(9) ?
    N1 Sn1 Cl2 . . 162.40(8) ?
    C5 Sn1 Cl1 . . 88.91(10) ?
    C1 Sn1 Cl1 . . 87.07(11) ?
    N2 Sn1 Cl1 . . 160.62(9) ?
    N1 Sn1 Cl1 . . 91.04(8) ?
    Cl2 Sn1 Cl1 . . 106.37(3) ?
    C9 N1 C13 . . 118.9(3) ?
    C9 N1 Sn1 . . 125.1(3) ?
    C13 N1 Sn1 . . 115.9(2) ?
    C20 N2 C17 . . 118.6(3) ?
    C20 N2 Sn1 . . 123.7(3) ?
    C17 N2 Sn1 . . 117.7(3) ?
    C2 C1 Sn1 . . 116.2(3) ?
    C2 C1 H1A . . 108.2 ?
    Sn1 C1 H1A . . 108.2 ?
    C2 C1 H1B . . 108.2 ?
    Sn1 C1 H1B . . 108.2 ?
    H1A C1 H1B . . 107.4 ?
    C1 C2 C3 . . 112.9(4) ?
    C1 C2 H2A . . 109.0 ?
    C3 C2 H2A . . 109.0 ?
    C1 C2 H2B . . 109.0 ?
    C3 C2 H2B . . 109.0 ?
    H2A C2 H2B . . 107.8 ?
    C4 C3 C2 . . 114.4(4) ?
    C4 C3 H3A . . 108.6 ?
    C2 C3 H3A . . 108.6 ?
    C4 C3 H3B . . 108.6 ?
    C2 C3 H3B . . 108.6 ?
    H3A C3 H3B . . 107.6 ?
    C3 C4 H4A . . 109.5 ?
    C3 C4 H4B . . 109.5 ?
    H4A C4 H4B . . 109.5 ?
    C3 C4 H4C . . 109.5 ?
    H4A C4 H4C . . 109.5 ?
    H4B C4 H4C . . 109.5 ?
    C6 C5 Sn1 . . 117.2(3) ?
    C6 C5 H5A . . 108.0 ?
    Sn1 C5 H5A . . 108.0 ?
    C6 C5 H5B . . 108.0 ?
    Sn1 C5 H5B . . 108.0 ?
    H5A C5 H5B . . 107.2 ?
    C5 C6 C7 . . 111.9(3) ?
    C5 C6 H6A . . 109.2 ?
    C7 C6 H6A . . 109.2 ?
    C5 C6 H6B . . 109.2 ?
    C7 C6 H6B . . 109.2 ?
    H6A C6 H6B . . 107.9 ?
    C6 C7 C8 . . 112.0(4) ?
    C6 C7 H7A . . 109.2 ?
    C8 C7 H7A . . 109.2 ?
    C6 C7 H7B . . 109.2 ?
    C8 C7 H7B . . 109.2 ?
    H7A C7 H7B . . 107.9 ?
    C7 C8 H8A . . 109.5 ?
    C7 C8 H8B . . 109.5 ?
    H8A C8 H8B . . 109.5 ?
    C7 C8 H8C . . 109.5 ?
    H8A C8 H8C . . 109.5 ?
    H8B C8 H8C . . 109.5 ?
    N1 C9 C10 . . 122.4(4) ?
    N1 C9 H9 . . 118.8 ?
    C10 C9 H9 . . 118.8 ?
    C11 C10 C9 . . 118.8(4) ?
    C11 C10 H10 . . 120.6 ?
    C9 C10 H10 . . 120.6 ?
    C10 C11 C12 . . 120.3(4) ?
    C10 C11 H11 . . 119.9 ?
    C12 C11 H11 . . 119.9 ?
    C13 C12 C11 . . 117.5(4) ?
    C13 C12 C14 . . 119.1(4) ?
    C11 C12 C14 . . 123.4(4) ?
    N1 C13 C12 . . 122.2(4) ?
    N1 C13 C17 . . 118.0(3) ?
    C12 C13 C17 . . 119.8(4) ?
    C15 C14 C12 . . 121.1(4) ?
    C15 C14 H14 . . 119.4 ?
    C12 C14 H14 . . 119.4 ?
    C14 C15 C16 . . 120.9(4) ?
    C14 C15 H15 . . 119.6 ?
    C16 C15 H15 . . 119.6 ?
    C17 C16 C18 . . 117.8(4) ?
    C17 C16 C15 . . 119.7(4) ?
    C18 C16 C15 . . 122.5(4) ?
    N2 C17 C16 . . 122.1(4) ?
    N2 C17 C13 . . 118.5(4) ?
    C16 C17 C13 . . 119.4(4) ?
    C19 C18 C16 . . 119.4(4) ?
    C19 C18 H18 . . 120.3 ?
    C16 C18 H18 . . 120.3 ?
    C18 C19 C20 . . 119.0(4) ?
    C18 C19 H19 . . 120.5 ?
    C20 C19 H19 . . 120.5 ?
    N2 C20 C19 . . 123.1(4) ?
    N2 C20 H20 . . 118.5 ?
    C19 C20 H20 . . 118.5 ?
loop_
    _geom_torsion_atom_site_label_1
    _geom_torsion_atom_site_label_2
    _geom_torsion_atom_site_label_3
    _geom_torsion_atom_site_label_4
    _geom_torsion_site_symmetry_1
    _geom_torsion_site_symmetry_2
    _geom_torsion_site_symmetry_3
    _geom_torsion_site_symmetry_4
    _geom_torsion
    _geom_torsion_publ_flag
    C5 Sn1 N1 C9 . . . . 94.0(3) ?
    C1 Sn1 N1 C9 . . . . -81.9(3) ?
    N2 Sn1 N1 C9 . . . . -178.1(3) ?
    Cl2 Sn1 N1 C9 . . . . -166.5(2) ?
    Cl1 Sn1 N1 C9 . . . . 5.1(3) ?
    C5 Sn1 N1 C13 . . . . -88.8(3) ?
    C1 Sn1 N1 C13 . . . . 95.3(3) ?
    N2 Sn1 N1 C13 . . . . -0.9(3) ?
    Cl2 Sn1 N1 C13 . . . . 10.6(5) ?
    Cl1 Sn1 N1 C13 . . . . -177.7(3) ?
    C5 Sn1 N2 C20 . . . . -86.5(3) ?
    C1 Sn1 N2 C20 . . . . 97.7(3) ?
    N1 Sn1 N2 C20 . . . . -179.2(3) ?
    Cl2 Sn1 N2 C20 . . . . 4.2(3) ?
    Cl1 Sn1 N2 C20 . . . . -169.7(2) ?
    C5 Sn1 N2 C17 . . . . 92.7(3) ?
    C1 Sn1 N2 C17 . . . . -83.0(3) ?
    N1 Sn1 N2 C17 . . . . 0.0(2) ?
    Cl2 Sn1 N2 C17 . . . . -176.5(2) ?
    Cl1 Sn1 N2 C17 . . . . 9.6(4) ?
    N2 Sn1 C1 C2 . . . . -12.1(3) ?
    N1 Sn1 C1 C2 . . . . -81.4(3) ?
    Cl2 Sn1 C1 C2 . . . . 81.1(3) ?
    Cl1 Sn1 C1 C2 . . . . -172.7(3) ?
    Sn1 C1 C2 C3 . . . . -178.3(3) ?
    C1 C2 C3 C4 . . . . -58.7(5) ?
    N2 Sn1 C5 C6 . . . . -90.3(3) ?
    N1 Sn1 C5 C6 . . . . -20.5(3) ?
    Cl2 Sn1 C5 C6 . . . . 176.9(3) ?
    Cl1 Sn1 C5 C6 . . . . 70.5(3) ?
    Sn1 C5 C6 C7 . . . . 180.0(3) ?
    C5 C6 C7 C8 . . . . 175.7(3) ?
    C13 N1 C9 C10 . . . . 0.3(6) ?
    Sn1 N1 C9 C10 . . . . 177.4(3) ?
    N1 C9 C10 C11 . . . . 0.7(6) ?
    C9 C10 C11 C12 . . . . -0.9(6) ?
    C10 C11 C12 C13 . . . . 0.2(6) ?
    C10 C11 C12 C14 . . . . -178.7(4) ?
    C9 N1 C13 C12 . . . . -1.0(5) ?
    Sn1 N1 C13 C12 . . . . -178.4(3) ?
    C9 N1 C13 C17 . . . . 179.0(3) ?
    Sn1 N1 C13 C17 . . . . 1.7(4) ?
    C11 C12 C13 N1 . . . . 0.8(5) ?
    C14 C12 C13 N1 . . . . 179.8(4) ?
    C11 C12 C13 C17 . . . . -179.3(3) ?
    C14 C12 C13 C17 . . . . -0.3(5) ?
    C13 C12 C14 C15 . . . . 0.9(6) ?
    C11 C12 C14 C15 . . . . 179.9(4) ?
    C12 C14 C15 C16 . . . . -0.7(6) ?
    C14 C15 C16 C17 . . . . -0.1(6) ?
    C14 C15 C16 C18 . . . . -178.5(4) ?
    C20 N2 C17 C16 . . . . -1.0(5) ?
    Sn1 N2 C17 C16 . . . . 179.7(3) ?
    C20 N2 C17 C13 . . . . -179.9(3) ?
    Sn1 N2 C17 C13 . . . . 0.8(4) ?
    C18 C16 C17 N2 . . . . 0.4(5) ?
    C15 C16 C17 N2 . . . . -178.1(3) ?
    C18 C16 C17 C13 . . . . 179.2(3) ?
    C15 C16 C17 C13 . . . . 0.7(5) ?
    N1 C13 C17 N2 . . . . -1.7(5) ?
    C12 C13 C17 N2 . . . . 178.4(3) ?
    N1 C13 C17 C16 . . . . 179.4(3) ?
    C12 C13 C17 C16 . . . . -0.5(5) ?
    C17 C16 C18 C19 . . . . 0.3(5) ?
    C15 C16 C18 C19 . . . . 178.7(4) ?
    C16 C18 C19 C20 . . . . -0.3(6) ?
    C17 N2 C20 C19 . . . . 1.0(6) ?
    Sn1 N2 C20 C19 . . . . -179.7(3) ?
    C18 C19 C20 N2 . . . . -0.4(6) ?
