# Supplementary material for: Monoclinic modification of di-n-butyl­dichlorido(1,10-phenanthroline-κ2 N,N′)tin(IV)
Source: Acta Crystallogr Sect E Struct Rep Online. 2010 Nov 27;66(Pt 12):m1669. doi: 10.1107/S1600536810048300 (PMC3011636; doi:10.1107/S1600536810048300)
Supplement: Supplementary file 2 [file e-66-m1669-Isup2.hkl]

# 
# h,k,l, Fc-squared, Fo-squared, sigma(Fo-squared) and status flag 
# 
data_I
_shelx_title '  P21/c' 
_shelx_refln_list_code          4 
_shelx_F_calc_maximum      388.98 
_exptl_crystal_F_000       976.00 
_reflns_d_resolution_high  0.8014 
 
loop_ 
 _symmetry_equiv_pos_as_xyz 
 'x, y, z' 
 '-x, y+1/2, -z+1/2' 
 '-x, -y, -z' 
 'x, -y-1/2, z-1/2' 
 
_cell_length_a    11.1400 
_cell_length_b    10.4566 
_cell_length_c    17.9375 
_cell_angle_alpha  90.000 
_cell_angle_beta   92.125 
_cell_angle_gamma  90.000 
 
_shelx_F_squared_multiplier     1.000 
 
loop_ 
 _refln_index_h 
 _refln_index_k 
 _refln_index_l 
 _refln_F_squared_calc 
 _refln_F_squared_meas 
 _refln_F_squared_sigma 
 _refln_observed_status 
   0 -12   0     3926.14     3561.37     28.26 o 
   0 -12  -1     3721.27     3369.46     65.69 o 
   0 -12  -2     2941.92     2784.35     38.85 o 
   0 -12  -3     5864.65     5514.08     30.51 o 
   0 -12   4      987.53      886.37     14.34 o 
   0 -12   5     5502.18     4871.42    651.44 o 
   0 -12   6     2524.92     2113.69    143.80 o 
   0 -12   7     1342.50     1283.48     19.62 o 
   0 -12   8     2224.89     2015.13     21.14 o 
   0 -11   1       91.43       85.26     10.35 o 
   0 -11  -2      156.30      155.16     12.91 o 
   0 -11   3        3.25        1.72      8.78 o 
   0 -11  -4     1415.80     1384.97     76.97 o 
   0 -11  -5       54.48       51.95      8.83 o 
   0 -11   6     6088.41     5319.08     89.03 o 
   0 -11   7       10.73        9.12     11.92 o 
   0 -11  -8     2153.47     1903.43     67.14 o 
   0 -11   9      234.72      235.27     10.14 o 
   0 -11  10     1878.70     1702.00     22.86 o 
   0 -11  11      456.66      435.15     11.38 o 
   0 -10   0     1296.34     1426.16     22.81 o 
   0 -10  -1     6104.17     6925.67     46.71 o 
   0 -10   2      187.56      213.01     17.82 o 
   0 -10   3    14979.85    16003.70    336.00 o 
   0 -10   4       58.32       76.72     10.55 o 
   0 -10   5    13594.29    13532.16    660.40 o 
   0 -10   6      850.21      825.34     52.07 o 
   0 -10   7     4242.36     4012.32     50.27 o 
   0 -10  -8     1399.45     1330.00    126.75 o 
   0 -10  -9     4739.22     4217.64    257.93 o 
   0 -10  10      716.45      648.55     15.67 o 
   0 -10  11     3010.13     2884.06     25.84 o 
   0 -10  12        2.17        6.17     14.94 o 
   0 -10  13     1503.36     1467.48     31.47 o 
   0 -10  14        6.23       -0.41      5.58 o 
   0  -9   1      523.41      609.28     15.87 o 
   0  -9  -2      288.81      319.89     13.18 o 
   0  -9  -3     2274.34     2470.21     28.21 o 
   0  -9   4      239.32      204.10     12.03 o 
   0  -9   5      158.69      167.75     11.57 o 
   0  -9   6     2641.32     2748.20    114.32 o 
   0  -9   7      905.66      855.09     42.82 o 
   0  -9   8     2871.21     2642.32     29.83 o 
   0  -9  -9     3914.93     3551.62    303.49 o 
   0  -9 -10     3343.52     2974.67    105.02 o 
   0  -9 -11     2634.37     2400.75     28.20 o 
   0  -9 -12     5977.50     5599.49     38.48 o 
   0  -9  13     5015.51     4574.41    147.48 o 
   0  -9  14     3029.35     3001.07     25.84 o 
   0  -9  15     1541.11     1345.39     15.80 o 
   0  -9  16     2372.13     2192.99     15.61 o 
   0  -8   0    21396.54    22900.69   1775.69 o 
   0  -8   1     4316.40     4788.57     34.78 o 
   0  -8  -2    15736.47    17203.58    175.43 o 
   0  -8   3     3158.73     3481.80     38.32 o 
   0  -8  -4     8071.26     8757.68     82.70 o 
   0  -8   5     3726.89     3999.53     34.23 o 
   0  -8   6    11057.51    11834.95     78.53 o 
   0  -8   7     1058.79     1113.29     35.45 o 
   0  -8  -8    11218.42    10876.41     58.47 o 
   0  -8   9      976.09      962.09     21.52 o 
   0  -8  10     2612.64     2422.70    180.63 o 
   0  -8 -11     4688.03     4145.66     50.15 o 
   0  -8 -12     1927.90     1812.68     26.56 o 
   0  -8  13     1578.15     1491.42     25.33 o 
   0  -8 -14     3349.90     3273.43     52.85 o 
   0  -8  15       18.58        4.98      9.71 o 
   0  -8  16     2484.50     2483.66     22.08 o 
   0  -8  17      173.53      158.93      7.59 o 
   0  -7   1       34.49       79.24     18.85 o 
   0  -7   2       55.22       63.86     17.11 o 
   0  -7  -3     1983.69     1999.20    133.04 o 
   0  -7  -4       11.21       -9.49     32.75 o 
   0  -7   5     1640.84     1757.19     28.72 o 
   0  -7   6        3.16        2.25      8.33 o 
   0  -7   7     1795.79     1834.08     46.00 o 
   0  -7   8      579.70      598.11     21.50 o 
   0  -7  -9    17804.72    17378.21    324.23 o 
   0  -7 -10     1970.61     1817.51     82.21 o 
   0  -7  11    11870.11    10621.85    136.53 o 
   0  -7  12      966.20      875.40     23.22 o 
   0  -7  13     5919.19     5670.24     46.43 o 
   0  -7 -14      100.04       94.76     11.99 o 
   0  -7  15     6545.72     6479.63    187.67 o 
   0  -7  16      357.56      325.30     12.97 o 
   0  -7  17     9181.09     8944.25     40.89 o 
   0  -7  18       91.54       94.02      7.67 o 
   0  -6   0    53442.68    44603.22    254.80 o 
   0  -6  -1     6505.18     6558.60     65.92 o 
   0  -6   2    29713.31    29700.68    257.35 o 
   0  -6   3     6584.22     6553.56     69.57 o 
   0  -6   4     8688.11     8954.81    422.49 o 
   0  -6   5     4908.86     4493.31    340.20 o 
   0  -6   6    12664.08    13124.25    607.36 o 
   0  -6   7       44.70      114.42     35.51 o 
   0  -6   8    27697.64    28222.23    698.91 o 
   0  -6  -9      540.32      738.13     50.12 o 
   0  -6 -10    11187.45    10827.90    190.76 o 
   0  -6  11     5216.30     4759.24     42.96 o 
   0  -6  12     1140.55     1148.09     73.48 o 
   0  -6 -13     2711.42     2611.80     32.88 o 
   0  -6 -14     2200.08     2154.85     37.74 o 
   0  -6 -15       65.01       64.39     10.77 o 
   0  -6 -16     1819.74     1806.30     52.08 o 
   0  -6  17       48.48       39.71     10.05 o 
   0  -6  18      267.97      296.42     11.01 o 
   0  -6  19      136.20      144.27      8.43 o 
   0  -5   1     1429.37      940.11     79.08 o 
   0  -5   2      810.64      897.33     23.82 o 
   0  -5   3     1963.79     2121.31     33.20 o 
   0  -5   4      178.79      255.02     23.00 o 
   0  -5   5     2587.92     2774.56     42.93 o 
   0  -5   6    18494.53    20098.12   1419.94 o 
   0  -5   7      137.53      156.83     35.60 o 
   0  -5   8    11046.01    13242.88   2049.84 o 
   0  -5   9      760.32      826.49    247.88 o 
   0  -5  10      693.94      888.11     28.36 o 
   0  -5  11     7324.95     9252.12    170.04 o 
   0  -5  12     7017.51     9529.97    128.54 o 
   0  -5 -13     2032.28     1979.47     30.87 o 
   0  -5  14    11484.79    11386.98     74.68 o 
   0  -5 -15     2947.84     3057.23     45.78 o 
   0  -5 -16     8428.92     8381.62     48.71 o 
   0  -5 -17     6054.41     5973.80     88.90 o 
   0  -5  18     3895.92     3819.99     30.07 o 
   0  -5  19     2294.74     2343.09     21.66 o 
   0  -5  20     4537.06     4319.19     24.07 o 
   0  -4   0     2190.84     1472.38    497.79 o 
   0  -4   1    23820.09    16663.32     83.04 o 
   0  -4  -2      626.58      553.00     17.86 o 
   0  -4   3    53764.98    53435.93    441.27 o 
   0  -4  -4    15299.84    16988.49     76.82 o 
   0  -4  -5    65255.98    68809.30    440.62 o 
   0  -4   6     9620.60    10538.44    344.97 o 
   0  -4  -7    29654.11    32838.50   3814.35 o 
   0  -4  -8       19.99       47.23     32.31 o 
   0  -4  -9    11254.90    14173.41   1258.72 o 
   0  -4 -10      143.02      157.66     34.82 o 
   0  -4  11    17595.04    22973.75    380.69 o 
   0  -4 -12       46.74       53.75     17.37 o 
   0  -4  13     4938.53     4894.08     43.48 o 
   0  -4  14      606.49      565.13     16.51 o 
   0  -4  15      195.06      219.10     14.51 o 
   0  -4  16      366.21      336.23     12.20 o 
   0  -4 -17     1185.05     1146.19     20.13 o 
   0  -4 -18        3.39       -9.97     13.50 o 
   0  -4  19      488.52      474.37     13.64 o 
   0  -4  20        1.30       -7.59      7.59 o 
   0  -4  21        5.56       22.06      5.76 o 
   0  -3   1      756.20      387.50     81.57 o 
   0  -3  -2     1313.34      930.66     33.81 o 
   0  -3   3     8961.92     9129.03    128.41 o 
   0  -3  -4    13801.75    14611.58    109.44 o 
   0  -3   5     7535.98     7848.11     86.06 o 
   0  -3   6     7880.98     7614.12    280.83 o 
   0  -3  -7      309.28      433.72     36.63 o 
   0  -3   8     8068.49     8812.46    877.10 o 
   0  -3  -9     1376.97     1732.28     69.13 o 
   0  -3 -10     6195.21     7746.36    609.24 o 
   0  -3  11      852.09      981.48     46.89 o 
   0  -3  12     8607.50     8655.46     52.40 o 
   0  -3  13      435.22      461.97     17.92 o 
   0  -3  14    17665.77    17212.88     92.41 o 
   0  -3  15      704.91      706.76     44.14 o 
   0  -3  16     9362.95     9405.04    160.67 o 
   0  -3  17     1691.80     1649.86     59.44 o 
   0  -3  18     4529.36     4401.57     34.53 o 
   0  -3 -19     1066.27     1016.61     16.43 o 
   0  -3  20     8520.89     8237.13     39.26 o 
   0  -3  21      293.47      291.17      8.97 o 
   0  -2   0     2398.36     2109.77     31.38 o 
   0  -2  -1    24232.12    20733.80   1420.69 o 
   0  -2  -2    20200.70    20089.30     76.36 o 
   0  -2   3   151304.59   147343.03   3246.77 o 
   0  -2   4    52751.60    53524.27    107.68 o 
   0  -2  -5    15399.31    14426.40    333.66 o 
   0  -2  -6    30054.14    34664.78    841.63 o 
   0  -2  -7    18045.48    17800.06   1959.58 o 
   0  -2   8    21296.57    24124.04   1711.71 o 
   0  -2   9    16086.97    19992.46   1573.34 o 
   0  -2 -10     1941.76     2292.89    292.38 o 
   0  -2  11    12098.13    13991.92   1124.71 o 
   0  -2  12      174.21      239.70     46.60 o 
   0  -2 -13    11711.92    11819.84    108.12 o 
   0  -2  14     5080.28     4896.14     43.44 o 
   0  -2  15      645.92      694.07     17.90 o 
   0  -2  16     1684.12     1608.15     26.16 o 
   0  -2  17        4.44        6.01      9.45 o 
   0  -2  18       22.67       30.76      9.01 o 
   0  -2 -19      142.01      137.99     13.49 o 
   0  -2  20       41.93       38.37      9.68 o 
   0  -2  21       38.78       32.00      7.64 o 
   0  -1   1     1338.97     1363.10     38.51 o 
   0  -1   2     4877.36     5399.35     46.26 o 
   0  -1   3      931.98      912.88     14.20 o 
   0  -1   4       29.94       61.01     10.71 o 
   0  -1   5      672.80      446.08     11.18 o 
   0  -1  -6     4044.95     4069.40    310.43 o 
   0  -1  -7     4003.22     4270.78    215.80 o 
   0  -1  -8     6746.88     8511.91    524.51 o 
   0  -1  -9    12757.42    15279.10   1430.99 o 
   0  -1 -10     1669.36     2186.76    179.21 o 
   0  -1 -11    20317.95    23419.85   2743.62 o 
   0  -1 -12     1119.85     1158.12    278.99 o 
   0  -1  13     9704.00     9484.48    522.39 o 
   0  -1  14     2826.19     2841.21     27.53 o 
   0  -1  15     6253.07     5834.65     77.06 o 
   0  -1  16     1755.28     1658.08     36.30 o 
   0  -1  17    11840.22    11416.82    650.35 o 
   0  -1  18     1050.55     1036.44     51.27 o 
   0  -1  19    10110.51    10150.12     50.74 o 
   0  -1  20      719.23      691.89     14.09 o 
   0  -1  21     3712.35     3524.38     24.50 o 
   0  -1  22     1818.52     1567.17     13.59 o 
   0   0  -2    64171.42    48324.60    662.07 o 
   0   0  -4     8661.07     8330.20    102.26 o 
   0   0  -6    60243.65    55625.81   1553.09 o 
   0   0   8    25251.04    27881.79   1361.37 o 
   0   0  10    31527.86    37050.70   5003.91 o 
   0   0 -12     7503.13     8668.48   1815.06 o 
   0   0  14     3170.47     3024.74     44.52 o 
   0   0  16     7014.00     6814.90    568.45 o 
   0   0  18      738.28      817.20     19.12 o 
   0   0  20      762.51      716.10     15.47 o 
   0   0  22      333.89      293.26      8.11 o 
   0   1   1     1338.97     1465.67      9.93 o 
   0   1   2     4877.36     5976.87    429.98 o 
   0   1  -3      931.98     1095.97    162.69 o 
   0   1  -4       29.94       48.84     12.94 o 
   0   1   5      672.80      540.77     23.01 o 
   0   1   6     4044.95     3223.34     44.88 o 
   0   1  -7     4003.24     3383.79     25.88 o 
   0   1  -8     6746.88     6647.53     37.90 o 
   0   1  -9    12757.44    12049.18    156.47 o 
   0   1  10     1669.36     1872.47     28.74 o 
   0   1 -11    20317.97    22762.59   4314.27 o 
   0   1  12     1119.85     1388.83     35.61 o 
   0   1  13     9704.02     9794.20    663.52 o 
   0   1  14     2826.22     2979.52    239.05 o 
   0   1  15     6253.08     6156.35    629.03 o 
   0   1  16     1755.29     1764.15    140.82 o 
   0   1  17    11840.20    12451.48     61.97 o 
   0   1  18     1050.55     1098.90     21.03 o 
   0   1 -19    10110.51     9539.75    994.65 o 
   0   1  20      719.24      679.90     15.63 o 
   0   1  21     3712.33     3318.30    302.22 o 
   0   2   2    20200.70    20369.11     50.84 o 
   0   2   4    52751.55    67597.91     87.65 o 
   0   2  -5    15399.29    17510.17   1055.83 o 
   0   2   6    30054.14    34118.85   1456.88 o 
   0   2   7    18045.48    16143.05    474.90 o 
   0   2   8    21296.51    22844.00   2200.30 o 
   0   2  -9    16086.97    14670.63   2697.27 o 
   0   2  10     1941.76     1994.87     34.67 o 
   0   2  11    12098.13    11604.68     80.37 o 
   0   2  13    11711.92    12442.39   1216.31 o 
   0   2  14     5080.27     5199.32    516.93 o 
   0   2  15      645.92      704.81     50.54 o 
   0   2  16     1684.12     1893.21     27.62 o 
   0   2  17        4.44      -12.84     12.84 o 
   0   2  18       22.67       14.99     13.12 o 
   0   2  19      142.01      134.67     13.02 o 
   0   2  20       41.93       34.09     24.55 o 
   0   2 -21       38.78       35.32     13.50 o 
   0   3   2     1313.34     1200.46    144.97 o 
   0   3  -3     8961.92    10642.18     21.43 o 
   0   3   5     7535.96     7184.22     57.47 o 
   0   3   6     7880.98     7396.90     60.27 o 
   0   3   7      309.28      452.74     19.84 o 
   0   3   8     8068.47     7800.34     65.70 o 
   0   3   9     1376.97     1421.61     31.66 o 
   0   3  10     6195.21     6486.87     65.87 o 
   0   3  11      852.07      783.12     25.71 o 
   0   3  12     8607.50     8417.21     75.13 o 
   0   3  13      435.22      475.80     18.50 o 
   0   3  14    17665.77    19850.58     80.61 o 
   0   3  15      704.91      769.66     21.97 o 
   0   3  16     9362.96    10281.82     59.29 o 
   0   3  17     1691.79     1737.62     26.58 o 
   0   3  18     4529.37     4628.62     37.38 o 
   0   3  19     1066.27     1103.24     19.36 o 
   0   3  20     8520.91     7872.76    876.53 o 
   0   3  21      293.46      235.06      8.85 o 
   0   4   0     2190.84     1619.83     26.95 o 
   0   4  -1    23820.09    17249.25     70.42 o 
   0   4   2      626.58      453.23     27.03 o 
   0   4  -3    53764.98    55945.93   8664.05 o 
   0   4   4    15299.84    14934.00     88.19 o 
   0   4   5    65255.98    63377.05    184.94 o 
   0   4   6     9620.63    10246.11     77.17 o 
   0   4   7    29654.11    29861.14    133.97 o 
   0   4   8       19.99       29.02     14.10 o 
   0   4   9    11254.90    11746.91     90.92 o 
   0   4  10      143.02      196.55     19.16 o 
   0   4  11    17594.99    17316.96    113.08 o 
   0   4  12       46.74       46.57     18.08 o 
   0   4  13     4938.50     5477.49     45.18 o 
   0   4  14      606.49      606.33     21.96 o 
   0   4  15      195.06      191.32     16.99 o 
   0   4  16      366.21      397.89     18.52 o 
   0   4  17     1185.05     1290.65     24.15 o 
   0   4  18        3.39        5.80     11.97 o 
   0   4  19      488.53      545.15     15.07 o 
   0   4 -20        1.30       -5.77      7.27 o 
   0   5   1     1429.37     1146.94    150.65 o 
   0   5   2      810.64      595.01     24.14 o 
   0   5   3     1963.80     1806.76     35.49 o 
   0   5   4      178.79      233.51     18.80 o 
   0   5   5     2587.93     2622.89     43.58 o 
   0   5   6    18494.52    18850.83    113.38 o 
   0   5   7      137.53      136.91     18.10 o 
   0   5   8    11046.01    11464.74     94.54 o 
   0   5   9      760.33      730.86     28.82 o 
   0   5  10      693.94      590.18     23.19 o 
   0   5  11     7324.98     7187.06    147.11 o 
   0   5  12     7017.51     7233.35     52.54 o 
   0   5  13     2032.28     2269.16     32.56 o 
   0   5  14    11484.77    12303.08     67.50 o 
   0   5  15     2947.84     3339.23     37.03 o 
   0   5  16     8428.92     9151.83     55.03 o 
   0   5  17     6054.41     6600.81     44.46 o 
   0   5  18     3895.91     3981.82     31.60 o 
   0   5  19     2294.74     2292.35     46.83 o 
   0   5 -20     4537.06     4111.16    336.42 o 
   0   6   0    53442.68    50194.98    160.22 o 
   0   6   1     6505.18     5469.94     58.12 o 
   0   6   2    29713.32    24212.22    125.93 o 
   0   6   3     6584.22     4854.63     59.95 o 
   0   6   4     8688.12     8011.69     78.52 o 
   0   6   5     4908.87     4572.77     61.64 o 
   0   6   6    12664.07    12757.45    103.18 o 
   0   6   7       44.70       37.64     17.34 o 
   0   6   8    27697.59    29247.49    159.38 o 
   0   6   9      540.32      491.71     23.75 o 
   0   6  10    11187.45    10992.87     75.01 o 
   0   6  11     5216.27     4929.76     46.05 o 
   0   6  12     1140.55     1196.71     28.53 o 
   0   6  13     2711.42     2700.11     35.85 o 
   0   6  14     2200.08     2272.31     32.71 o 
   0   6  15       65.01       56.57     16.95 o 
   0   6  16     1819.74     1953.80     27.08 o 
   0   6  17       48.48       23.89     12.70 o 
   0   6  18      267.97      290.76     24.43 o 
   0   6  19      136.20      147.73      6.88 o 
   0   7   2       55.22       49.93     16.22 o 
   0   7   3     1983.69     1617.01     39.67 o 
   0   7   4       11.21       22.20     18.06 o 
   0   7   5     1640.84     1605.00     41.14 o 
   0   7   6        3.16       18.77     21.34 o 
   0   7  -7     1795.79     1695.24     29.70 o 
   0   7   8      579.71      563.67     38.34 o 
   0   7   9    17804.72    16419.09    917.82 o 
   0   7  10     1970.61     1682.63     30.34 o 
   0   7  11    11870.15    10411.48     61.98 o 
   0   7  12      966.20      790.55     23.34 o 
   0   7  13     5919.19     5670.55     45.87 o 
   0   7  14      100.04      105.20     16.72 o 
   0   7  15     6545.70     6538.60     42.73 o 
   0   7  16      357.55      352.52     23.37 o 
   0   7  17     9181.08     9010.07     36.82 o 
   0   7  18       91.54       85.84      6.99 o 
   0   8   4     8071.26     6002.65     73.04 o 
   0   8   5     3726.89     3064.88     54.64 o 
   0   8  -6    11057.51    10293.59    399.77 o 
   0   8   7     1058.80     1022.98    123.57 o 
   0   8  -8    11218.43    10117.11    685.19 o 
   0   8   9      976.09      839.90     20.32 o 
   0   8  11     4688.03     4091.85     35.41 o 
   0   8  12     1927.90     1869.27     24.92 o 
   0   8  13     1578.15     1503.54     21.82 o 
   0   8  14     3349.90     3427.80     28.34 o 
   0   8  15       18.58       30.28      9.39 o 
   0   8  16     2484.50     2528.31     20.10 o 
   0   8  17      173.53      175.15      7.33 o 
   0   9  -6     2641.32     2574.53     32.45 o 
   0   9  -7      905.66      798.28     19.38 o 
   0   9   8     2871.20     2471.42    219.34 o 
   0   9   9     3914.93     3107.08     29.86 o 
   0   9  10     3343.52     2646.92     27.63 o 
   0   9  11     2634.37     2291.75     25.02 o 
   0   9  12     5977.50     5360.28     34.29 o 
   0   9  13     5015.50     4567.12     29.62 o 
   0   9  14     3029.38     2910.07     22.02 o 
   0   9  15     1541.10     1331.73     13.85 o 
   0   9  16     2372.14     2045.79     13.32 o 
   0  10  -4       58.32       82.06     15.93 o 
   0  10  -5    13594.29    12658.89     67.02 o 
   0  10  -6      850.21      774.49     21.00 o 
   0  10  -7     4242.36     3933.71     35.94 o 
   0  10  -8     1399.45     1214.27     21.37 o 
   0  10   9     4739.22     3559.05     26.04 o 
   0  10  10      716.44      544.23     12.65 o 
   0  10  11     3010.12     2508.80     20.53 o 
   0  10  12        2.17       12.92      7.22 o 
   0  10  13     1503.33     1339.01     12.87 o 
   0  10  14        6.23        2.61      7.25 o 
   0  11  -2      156.31      119.99     15.44 o 
   0  11  -3        3.25      -10.58     14.12 o 
   0  11  -4     1415.78     1280.75     23.62 o 
   0  11  -5       54.48       48.73     12.72 o 
   0  11  -6     6088.41     5088.23     37.39 o 
   0  11   7       10.73       -6.30     15.83 o 
   0  11  -8     2153.46     1407.31    251.56 o 
   0  11   9      234.72      189.39      8.06 o 
   0  11  10     1878.71     1272.43     12.70 o 
   0  11  11      456.66      372.47      7.78 o 
   0  12   0     3926.14     3211.40     30.63 o 
   0  12  -1     3721.28     3013.53     45.38 o 
   0  12  -2     2941.92     2408.61    134.42 o 
   0  12   3     5864.65     4738.83    323.48 o 
   0  12   4      987.54      828.40     53.66 o 
   0  12   5     5502.19     4553.43    148.38 o 
   0  12   6     2524.92     1996.85    176.25 o 
   0  12   7     1342.50     1108.52     11.99 o 
   0  13   1      540.62      351.67     16.94 o 
  -1 -12   8     1531.77     1706.47     22.38 o 
  -1 -12   7     2198.59     2657.94     29.76 o 
  -1 -12   6     2019.74     2235.46     28.81 o 
  -1 -12   5     3925.34     4673.72    312.10 o 
  -1 -12   4     1805.44     2228.37     20.78 o 
   1 -12  -3     3168.95     2738.26    229.65 o 
  -1 -12   2     1108.62      996.39     73.45 o 
  -1 -12   1     1547.67     1362.78     71.67 o 
  -1 -12   0     1037.85      999.75     18.83 o 
   1 -12   1     2791.71     2665.53     51.85 o 
  -1 -12  -2      490.66      390.32     11.54 o 
   1 -12   3     3039.70     2752.95     44.12 o 
   1 -12   4      367.05      249.66     13.63 o 
  -1 -12  -5     1251.22     1006.06     42.21 o 
  -1 -12  -6      391.11      379.77     25.98 o 
  -1 -12  -7      499.76      523.97     28.00 o 
   1 -12   8      290.25      279.27     13.81 o 
  -1 -11  11       30.74       36.28     16.78 o 
  -1 -11  10      606.68      713.13     18.89 o 
  -1 -11   9      256.27      265.28     18.58 o 
  -1 -11   8      298.75      347.55     20.70 o 
  -1 -11   7      234.84      283.28     14.90 o 
   1 -11  -6     1375.23     1635.72    290.72 o 
  -1 -11   5      615.73      647.90     19.49 o 
   1 -11  -4     3675.75     3560.77    614.54 o 
   1 -11  -3      367.30      332.50     13.75 o 
  -1 -11   2     2433.55     2421.95     26.92 o 
   1 -11  -1     1137.14     1180.62     28.17 o 
  -1 -11   0      627.81      729.06     16.84 o 
   1 -11   1      442.30      395.42     13.70 o 
   1 -11   2     3012.65     2904.01    124.24 o 
   1 -11   3      288.03      282.20     12.61 o 
   1 -11   4     7233.87     7111.16    208.90 o 
  -1 -11  -5     1676.68     1564.96     31.87 o 
   1 -11   6     3915.44     3622.42     30.79 o 
  -1 -11  -7      609.57      557.58     56.56 o 
   1 -11   8     1494.78     1431.83    269.65 o 
   1 -11   9      507.75      523.77     30.03 o 
  -1 -11 -10     3217.45     3185.10    487.58 o 
   1 -11  11      103.39       85.44      9.77 o 
  -1 -10  13     7882.55     8979.93    963.06 o 
  -1 -10  12      330.87      392.37     34.63 o 
  -1 -10  11     3633.05     4619.38    852.83 o 
  -1 -10  10      414.62      459.15     21.61 o 
  -1 -10   9     5588.38     6388.80     54.91 o 
   1 -10  -8      362.70      486.03     18.89 o 
   1 -10  -7    11070.87    12336.94   1091.52 o 
   1 -10  -6      898.55      993.40     28.34 o 
   1 -10  -5     8745.42    10222.90    436.55 o 
  -1 -10   4      832.95      901.38     45.18 o 
  -1 -10   3     4494.65     4791.46    156.52 o 
   1 -10  -2     1053.74     1160.75     23.09 o 
  -1 -10   1     3204.39     3396.31    134.53 o 
  -1 -10   0      720.81      826.15     45.63 o 
  -1 -10  -1     3469.82     3798.90     71.42 o 
  -1 -10  -2      723.53      772.35     17.92 o 
   1 -10   3     2262.75     2179.35     32.78 o 
  -1 -10  -4      167.36      142.33     20.63 o 
  -1 -10  -5     1991.37     1720.53     80.52 o 
  -1 -10  -6      317.71      254.99     17.23 o 
  -1 -10  -7     2085.63     1706.31    150.57 o 
  -1 -10  -8      952.46      901.19    178.27 o 
  -1 -10  -9     1099.59      926.81     86.38 o 
  -1 -10 -10       80.09       79.35     15.25 o 
   1 -10  11      751.87      847.25    113.67 o 
   1 -10  12      716.97      614.24     14.27 o 
   1 -10  13     3063.01     2819.03     25.04 o 
   1 -10  14      392.42      366.25     14.81 o 
  -1  -9  15      243.58      315.17     13.30 o 
  -1  -9  14      537.53      653.79     18.49 o 
  -1  -9  13      755.25      916.92    138.92 o 
  -1  -9  12     1576.84     1970.35    240.43 o 
  -1  -9  11      790.36      884.46     27.60 o 
  -1  -9  10      483.42      534.60     27.03 o 
   1  -9  -9     1039.75     1336.99     81.45 o 
  -1  -9   8      767.43      958.99    110.54 o 
  -1  -9   7     1505.50     1662.46     27.43 o 
  -1  -9   6     1574.20     1802.67     54.85 o 
   1  -9  -5      259.42      231.65     42.04 o 
  -1  -9   4     4809.08     4995.56    151.92 o 
   1  -9  -3       34.82       30.11     11.60 o 
  -1  -9   2     2794.60     2852.76    112.31 o 
  -1  -9   1     1406.40     1458.80     68.83 o 
  -1  -9   0     1014.20     1047.13     45.45 o 
   1  -9   1     1461.89     1583.55     61.55 o 
  -1  -9  -2     5812.99     6393.64    185.92 o 
  -1  -9  -3       95.04      125.55     10.69 o 
   1  -9   4     7288.29     7647.20     53.97 o 
  -1  -9  -5     1344.08     1369.87     51.83 o 
  -1  -9  -6     5626.43     5615.33     42.90 o 
  -1  -9  -7     5080.79     5035.09     41.00 o 
  -1  -9  -8     3887.09     3608.97    100.96 o 
  -1  -9  -9     2731.33     2704.60    468.00 o 
  -1  -9 -10     2127.07     2030.27    256.22 o 
   1  -9  11      302.58      333.89     23.63 o 
  -1  -9 -12     4923.45     5052.53   1268.13 o 
   1  -9  13      203.14      222.75     14.10 o 
   1  -9  14     2205.86     1822.95    121.00 o 
   1  -9  15     1252.63     1179.52     23.94 o 
   1  -9  16      687.30      636.43     11.22 o 
  -1  -8  17      896.64     1019.49     15.27 o 
  -1  -8  16     3953.52     4579.37     31.01 o 
  -1  -8  15     1450.79     1812.85     24.96 o 
  -1  -8  14     1349.86     1759.99    233.34 o 
  -1  -8  13      564.81      722.52    123.60 o 
  -1  -8  12     7087.14     7498.38     61.80 o 
  -1  -8  11     2370.58     2436.70     39.74 o 
  -1  -8  10    15464.75    15432.73   2135.67 o 
   1  -8  -9     1355.34     1559.33    200.10 o 
  -1  -8   8     9777.73    11898.18    331.32 o 
   1  -8  -7     1168.64     1416.68    140.38 o 
  -1  -8   6     6630.86     7916.96     49.78 o 
  -1  -8   5     2451.34     3012.05     79.09 o 
   1  -8  -4     7396.30     7884.69     45.32 o 
   1  -8  -3      860.96      902.68     20.27 o 
  -1  -8   2    13597.11    15337.58    173.32 o 
   1  -8  -1      153.75      152.58     14.67 o 
   1  -8   0     5125.09     5425.29     45.14 o 
  -1  -8  -1      675.87      710.43     21.50 o 
  -1  -8  -2     3181.82     3008.13     52.08 o 
   1  -8   3      862.00      871.66     20.17 o 
   1  -8   4     3735.14     3838.38     39.57 o 
   1  -8   5      684.97      645.06     18.25 o 
  -1  -8  -6     3864.75     3769.10     67.82 o 
  -1  -8  -7      326.32      300.22     18.85 o 
   1  -8   8     2919.84     2618.86     99.42 o 
   1  -8   9      609.05      498.24     16.67 o 
  -1  -8 -10     3632.37     3371.32    365.92 o 
  -1  -8 -11      727.32      690.78     57.61 o 
  -1  -8 -12     2063.56     2116.05     57.14 o 
  -1  -8 -13      120.56      125.15     17.81 o 
  -1  -8 -14      280.26      283.12     14.88 o 
   1  -8  15     1421.07     1339.51    133.62 o 
   1  -8  16     1129.82     1015.20    167.38 o 
   1  -8  17     1005.57      998.07     13.32 o 
  -1  -7  18       15.30       17.97     11.26 o 
  -1  -7  17     2126.55     2428.01     26.08 o 
  -1  -7  16        9.73       16.78     14.73 o 
  -1  -7  15     1318.03     1705.51     29.72 o 
  -1  -7  14       11.17       12.00     22.29 o 
  -1  -7  13     1166.76     1538.42     93.22 o 
  -1  -7  12      258.86      220.22     21.34 o 
  -1  -7  11     2081.94     2386.39     42.02 o 
   1  -7 -10      402.23      496.98     72.56 o 
  -1  -7   9     1807.84     1921.73     32.89 o 
   1  -7  -8      831.30     1119.30     24.34 o 
  -1  -7   7     2804.91     3103.50     62.01 o 
  -1  -7   6       40.81       23.33     13.34 o 
  -1  -7   5     1328.71     1282.09     24.90 o 
   1  -7  -4       26.75       40.87     20.65 o 
   1  -7  -3     1371.15     1368.64     95.46 o 
   1  -7  -2      386.95      345.34     23.90 o 
  -1  -7   1    12657.56    14036.42   1390.90 o 
  -1  -7   0     1563.58     1641.29    166.23 o 
  -1  -7  -1    16435.60    16177.38   3666.13 o 
  -1  -7  -2       98.63       77.51     32.97 o 
   1  -7   3     5093.05     5782.64    857.28 o 
  -1  -7  -4      119.59      186.32     38.97 o 
   1  -7   5     5285.11     7760.67    118.76 o 
   1  -7   6      110.34      110.59     10.80 o 
  -1  -7  -7     6864.84    10868.33    149.22 o 
  -1  -7  -8      426.11      438.06     15.21 o 
   1  -7   9     8341.86     8089.64    132.18 o 
  -1  -7 -10     1001.26     1011.14     29.92 o 
  -1  -7 -11     7421.34     7433.63    993.64 o 
  -1  -7 -12      167.32      160.91     16.23 o 
  -1  -7 -13     3577.42     3632.13    282.35 o 
   1  -7  14       28.71       35.77     16.51 o 
   1  -7  15     5891.99     5734.83    729.43 o 
  -1  -7 -16       49.61       63.14     17.80 o 
  -1  -7 -17     3212.32     2837.01    691.49 o 
   1  -7  18       49.39       22.41     12.51 o 
  -1  -6  19      695.23      677.78     14.76 o 
  -1  -6  18     6377.63     7639.76     40.59 o 
  -1  -6  17      270.92      337.14     16.76 o 
  -1  -6  16     5562.42     6635.83    504.17 o 
  -1  -6  15     1472.28     1911.47     30.06 o 
  -1  -6  14     7366.64     8542.19    327.03 o 
  -1  -6  13     4305.29     4976.48    298.90 o 
  -1  -6  12     9130.73     9455.16     69.25 o 
  -1  -6  11     1478.12     2185.68    171.14 o 
   1  -6 -10     8106.85     9794.29    110.86 o 
  -1  -6   9     3898.90     4631.42    157.93 o 
   1  -6  -8    10510.39    13923.28   3012.87 o 
   1  -6  -7     4861.94     6196.33    551.85 o 
   1  -6  -6     5916.97     5747.57    851.82 o 
  -1  -6   5     6454.70     8609.89    428.96 o 
  -1  -6   4     3501.69     3734.39     72.50 o 
   1  -6  -3     2261.48     2679.12    150.01 o 
   1  -6  -2    12646.01    15116.27    847.74 o 
  -1  -6   1     1513.94     1505.15    126.14 o 
   1  -6   0    11817.43    12681.96    527.87 o 
   1  -6   1     5727.11     5320.32   1588.62 o 
   1  -6   2     4436.70     2823.62    224.60 o 
   1  -6   3     4281.65     4206.49    558.65 o 
  -1  -6  -4     2330.24     2498.63    127.45 o 
   1  -6   5     2775.63     3238.45     66.78 o 
   1  -6   6     2063.33     1932.78     84.92 o 
  -1  -6  -7      939.23     1063.61    561.27 o 
  -1  -6  -8     1979.50     1722.03     30.97 o 
   1  -6   9      750.58      677.24     48.05 o 
   1  -6  10     2376.73     2337.21     95.85 o 
   1  -6  11     1156.81     1066.32     80.49 o 
   1  -6  12     2807.20     2784.64     66.50 o 
  -1  -6 -13      988.97      938.69     24.41 o 
   1  -6  14     1552.77     1651.72    101.66 o 
   1  -6  15      623.13      646.10     19.15 o 
  -1  -6 -16     2056.17     2117.72    107.20 o 
  -1  -6 -17      109.51      107.98     11.09 o 
  -1  -6 -18     4275.47     3969.20    990.20 o 
   1  -6  19      146.28      121.60     11.29 o 
  -1  -5  20      516.94      590.74     14.99 o 
  -1  -5  19     1507.62     1620.07     21.59 o 
  -1  -5  18     1433.82     1599.47     23.97 o 
  -1  -5  17      590.30      729.70     41.43 o 
  -1  -5  16     2829.07     3419.92    162.89 o 
  -1  -5  15      966.85     1170.61     27.71 o 
  -1  -5  14     2290.38     2710.99    144.06 o 
  -1  -5  13     2312.42     2623.22    206.00 o 
  -1  -5  12     1229.64     1312.51     40.31 o 
   1  -5 -11     2119.48     2532.28     66.65 o 
   1  -5 -10     1310.62     1392.12     72.34 o 
   1  -5  -9     1660.51     1620.90    137.93 o 
  -1  -5   8      691.04      614.36     45.36 o 
  -1  -5   7     4819.74     4665.83    290.29 o 
  -1  -5   6      426.21      468.97     37.55 o 
   1  -5  -5      765.72      736.80     38.72 o 
  -1  -5   4     4339.00     4777.21    434.71 o 
   1  -5  -3     6929.59     7184.73    376.67 o 
  -1  -5   2     7814.21     8454.47     70.77 o 
  -1  -5   1     7990.40     7310.79    423.64 o 
   1  -5   0     1457.74     1403.71     63.98 o 
  -1  -5  -1     9953.23     7697.28     87.26 o 
  -1  -5  -2     7452.34     9684.45    371.06 o 
   1  -5   3     5391.82     4199.04    478.62 o 
  -1  -5  -4    10441.36    11188.40    133.21 o 
   1  -5   5     1648.41     1811.18     49.40 o 
   1  -5   6     1151.99     1476.92     49.74 o 
  -1  -5  -7    15741.83    22684.33    196.74 o 
  -1  -5  -8     3668.14     5571.49    234.92 o 
  -1  -5  -9     7920.02    12698.84    687.10 o 
   1  -5  10     6082.52    10208.46    149.33 o 
  -1  -5 -11     1670.75     2393.59     79.69 o 
   1  -5  12     6214.14     9762.33    299.03 o 
   1  -5  13     2759.52     3027.24    156.08 o 
   1  -5  14     4769.59     4875.72    244.57 o 
   1  -5  15     3766.46     3923.22    525.51 o 
  -1  -5 -16      999.05     1049.74     40.43 o 
   1  -5  17     3029.07     3078.06    535.85 o 
   1  -5  18     1152.71     1050.76    260.20 o 
   1  -5  19     1019.57      891.03    210.77 o 
   1  -5  20     1550.88     1777.63     16.63 o 
  -1  -4  21     4142.17     4372.99     24.38 o 
  -1  -4  20      377.95      431.25     15.07 o 
  -1  -4  19     1666.57     1871.46     24.29 o 
  -1  -4  18      915.11      963.35     51.05 o 
  -1  -4  17     4452.36     5038.17    188.62 o 
  -1  -4  16       19.14       36.37     16.13 o 
  -1  -4  15    14461.83    16886.92    411.41 o 
  -1  -4  14      682.59      876.52     24.94 o 
  -1  -4  13    10820.99    12659.88    161.05 o 
  -1  -4  12      486.37      456.85     24.77 o 
   1  -4 -11    10088.16    14967.49   2485.66 o 
  -1  -4  10      164.63      209.33     70.73 o 
   1  -4  -9    11902.73    15807.02   4085.96 o 
   1  -4  -8      263.24      291.15     39.42 o 
  -1  -4   7     8882.64     8541.83     69.29 o 
  -1  -4   6      372.42      425.63     33.06 o 
   1  -4  -5    30894.94    35940.09    409.52 o 
   1  -4  -4      396.49      305.52     74.84 o 
  -1  -4   3    19016.41    22796.29   1891.26 o 
  -1  -4   2      141.73      135.15     19.04 o 
  -1  -4   1     8009.86     7493.88    191.20 o 
  -1  -4   0       16.51       33.82     21.91 o 
  -1  -4  -1    16609.17    17878.95     36.35 o 
   1  -4   1    17528.39    16419.56   1956.02 o 
   1  -4   2      243.88      245.59     31.57 o 
   1  -4   3     9463.10    10563.54     61.26 o 
   1  -4   4       76.15       85.35     25.56 o 
   1  -4   5     5971.74     4106.07    414.81 o 
   1  -4   6      819.10     1056.53     36.15 o 
  -1  -4  -7     1699.21     1018.00    251.49 o 
  -1  -4  -8      410.77      610.83     84.94 o 
   1  -4   9     2520.77     2542.91   1286.89 o 
   1  -4  10       64.46       65.96     44.09 o 
   1  -4  11     2306.30     2148.73    105.71 o 
  -1  -4 -12      459.18      491.02     20.13 o 
   1  -4  13     3213.69     3569.93     51.30 o 
   1  -4  14      804.78      953.76     28.86 o 
   1  -4  15     5117.45     5716.02    158.43 o 
   1  -4  16       11.38       12.62     12.90 o 
   1  -4  17     1319.00     1431.30     22.14 o 
  -1  -4 -18      443.75      528.37     26.95 o 
  -1  -4 -19     1087.55     1026.63    246.87 o 
   1  -4  20      275.92      212.81     61.14 o 
  -1  -3  21      722.08      700.11     14.83 o 
  -1  -3  20     2393.02     2720.31     26.83 o 
  -1  -3  19       32.36       32.36     12.25 o 
  -1  -3  18     4097.65     4605.32    147.45 o 
  -1  -3  17      246.40      292.69     19.13 o 
  -1  -3  16     5838.70     6476.81     71.71 o 
  -1  -3  15       98.92       94.47     15.18 o 
  -1  -3  14     2734.94     3192.76     63.51 o 
  -1  -3  13      700.57      835.82     28.34 o 
   1  -3 -12     3110.53     3051.82    351.74 o 
   1  -3 -11      333.03      422.52     70.28 o 
  -1  -3  10     3090.21     2928.78    202.96 o 
   1  -3  -9      101.03      114.12     36.06 o 
  -1  -3   8     6254.34     8204.40   2403.08 o 
   1  -3  -7      455.14      389.06     35.56 o 
  -1  -3   6    17920.63    17811.09    261.13 o 
  -1  -3   5      701.27      913.83     34.22 o 
  -1  -3   4    34120.38    36946.46   2931.39 o 
  -1  -3   3      744.62      657.48     32.56 o 
  -1  -3   2     1170.60     1203.80     23.26 o 
  -1  -3   1      528.21      541.66     18.66 o 
  -1  -3   0     2875.40     2926.37    268.30 o 
  -1  -3  -1     1210.35     1254.57     10.06 o 
  -1  -3  -1     1266.89     1175.29     40.34 o 
   1  -3   2     1867.11     1607.63    195.62 o 
  -1  -3  -3     3492.02     4036.02    140.32 o 
   1  -3   4    57008.49    65054.37    123.54 o 
   1  -3   5      139.32      135.26     35.54 o 
   1  -3   6    34838.70    42027.71    159.52 o 
  -1  -3  -7     2142.85     2726.50     42.12 o 
  -1  -3  -8     6260.43     7592.53    785.58 o 
   1  -3   9      349.19      430.19     42.68 o 
  -1  -3 -10    15667.90    20739.95    470.37 o 
   1  -3  11      157.55      210.30     72.72 o 
   1  -3  12    15337.28    19565.41    131.63 o 
   1  -3  13      180.60      139.22     20.21 o 
   1  -3  14     5542.43     6652.86     71.72 o 
   1  -3  15      295.84      367.38     15.01 o 
   1  -3  16     2995.40     3290.40     74.40 o 
   1  -3  17      470.09      535.09     29.48 o 
  -1  -3 -18     4077.59     4400.23    184.83 o 
   1  -3  19       32.76       42.98     10.43 o 
   1  -3  20     3123.09     2971.56    785.26 o 
   1  -3  21      142.98      164.70     11.20 o 
  -1  -2  22       21.81       13.58      5.75 o 
  -1  -2  21     3205.94     3431.32     26.34 o 
  -1  -2  20     1598.40     1744.26     23.40 o 
  -1  -2  19     1737.28     1841.06     25.44 o 
  -1  -2  18     5568.64     6122.62    244.95 o 
  -1  -2  17     2096.51     2307.61     30.62 o 
  -1  -2  16     2006.42     2155.20     29.31 o 
  -1  -2  15     4395.55     5459.82     38.52 o 
  -1  -2  14     3310.28     4274.43     93.27 o 
   1  -2 -13     7662.48     9616.34    384.65 o 
  -1  -2  12    10079.45    13111.78   2902.07 o 
  -1  -2  11     6808.14     9155.49   2053.79 o 
  -1  -2  10     4815.33     6403.07   1745.55 o 
  -1  -2   9     6456.24     7625.24   2183.62 o 
  -1  -2   8     7053.32     8413.01   2814.49 o 
  -1  -2   7    22840.67    28972.40   8434.88 o 
   1  -2  -6     7083.61     7210.00    181.51 o 
  -1  -2   5    19177.87    20469.26    115.38 o 
   1  -2  -4     2445.87     2378.31    299.78 o 
  -1  -2   3     3602.72     3842.29    255.23 o 
  -1  -2   2    31090.26    27821.80   2277.79 o 
  -1  -2   1     2428.49     2358.99     19.47 o 
   1  -2  -1     2530.36     3183.58     33.52 o 
  -1  -2   0     8189.70     8693.69     43.21 o 
  -1  -2  -1      541.22      560.60      6.67 o 
   1  -2   1      998.32     1083.39     35.31 o 
   1  -2   2       46.26       64.91      4.49 o 
  -1  -2  -2     5896.51     5750.82    498.36 o 
   1  -2   3     6214.16     6073.29     19.58 o 
   1  -2   3     6672.12     5956.86    322.05 o 
  -1  -2  -4     5672.81     5629.44    128.66 o 
  -1  -2  -5     3829.68     4542.08    409.71 o 
   1  -2   6     3679.08     3473.15    160.10 o 
   1  -2   7     4840.71     3746.29    322.96 o 
   1  -2   8     1722.96     1583.17    466.04 o 
  -1  -2  -9     1931.12     1635.70    513.78 o 
   1  -2  10     1117.69      980.94    307.61 o 
   1  -2  11     1498.40     1355.44    280.51 o 
  -1  -2 -12     2505.65     2564.97    136.33 o 
   1  -2  13     1766.94     1606.73     27.57 o 
  -1  -2 -14      630.76      541.20     32.60 o 
   1  -2  15     2655.54     2995.85     86.33 o 
   1  -2  16      560.84      601.40     23.40 o 
   1  -2  17     1748.17     1931.44     25.08 o 
   1  -2  18     2279.38     2535.27     41.77 o 
   1  -2  19      561.14      596.76     16.37 o 
  -1  -2 -20     1025.34     1006.30    184.60 o 
  -1  -2 -21     2919.79     2690.11    748.79 o 
  -1  -1  22     2245.71     2306.27     18.76 o 
  -1  -1  21     3665.87     3876.96     28.17 o 
  -1  -1  20     1020.01     1089.29     20.69 o 
  -1  -1  19     7006.66     7604.81     46.56 o 
  -1  -1  18      665.92      726.51     21.66 o 
  -1  -1  17     3159.12     3636.12    167.04 o 
  -1  -1  16     2062.66     2330.74     74.11 o 
  -1  -1  15     2147.38     2489.09     29.38 o 
  -1  -1  14     1562.26     2060.01     31.41 o 
  -1  -1  13     2855.42     3308.68     34.14 o 
  -1  -1  12      751.09      659.25    151.48 o 
  -1  -1  11     5659.75     7237.84   1543.35 o 
   1  -1 -10     4141.31     5607.98   1405.77 o 
  -1  -1   9     3451.13     3027.51    241.90 o 
  -1  -1   8      799.07      556.36     35.34 o 
   1  -1  -7    10136.00     9438.11   2565.71 o 
   1  -1  -6     1616.08     1797.34    293.43 o 
  -1  -1   5     2340.01     2187.65     58.90 o 
  -1  -1   4     1442.03     1635.66    261.34 o 
  -1  -1   3    13476.58    13712.46    426.84 o 
  -1  -1   2     2364.23     2813.28    146.63 o 
  -1  -1   1    17311.94    17519.62     40.38 o 
  -1  -1   1    22740.99    24572.81    298.50 o 
  -1  -1   0    16933.37    16286.98     37.64 o 
  -1  -1   0    20120.61    20109.29    889.38 o 
   1  -1   1    32102.29    34073.97   4315.71 o 
  -1  -1  -2    11736.36    11546.16   1168.27 o 
   1  -1   3    20981.53    18989.56    855.69 o 
   1  -1   4     4682.83     4344.95    389.00 o 
   1  -1   5     4183.08     3996.98    232.05 o 
   1  -1   6     2734.61     2756.81    145.66 o 
   1  -1   7    25437.13    27858.65    501.35 o 
  -1  -1  -8     4241.84     4390.41     71.71 o 
   1  -1   9    14862.99    16908.81    406.84 o 
   1  -1  10     5228.24     6199.29    344.03 o 
   1  -1  11     7240.17     8716.00   1536.71 o 
  -1  -1 -12     3297.01     3811.36    989.33 o 
  -1  -1 -13     5884.90     7231.24    114.11 o 
  -1  -1 -14     2503.33     3257.88    131.99 o 
   1  -1  15     8196.82     9557.61    508.16 o 
   1  -1  16      629.48      665.56     34.30 o 
   1  -1  17     6074.51     7135.06    401.95 o 
   1  -1  18      468.55      507.78     16.29 o 
   1  -1  19     2229.20     2401.29     29.15 o 
  -1  -1 -20      755.67      712.11    168.36 o 
   1  -1  21     1471.91     1380.23    181.32 o 
  -1   0  22     1828.28     1736.18     17.26 o 
  -1   0  20     3486.15     3881.53     33.12 o 
  -1   0  18     7171.42     8560.69     53.14 o 
  -1   0  16    10011.46    12015.27    493.40 o 
  -1   0  14     5986.00     7122.50    115.05 o 
  -1   0  12     7536.07    11043.99     98.71 o 
   1   0 -10    31907.13    41601.93   8256.85 o 
  -1   0   8    23389.04    30110.25   5728.60 o 
   1   0  -6     7026.97     6444.47    384.60 o 
   1   0  -4    19366.93    20443.75   2621.42 o 
   1   0  -2    12429.45    14926.43    178.24 o 
  -1   0   0    12355.57    14170.51   1053.35 o 
  -1   0  -2    14600.17    22321.37     69.79 o 
  -1   0  -4     3702.27     3001.70     40.31 o 
   1   0   6    12890.66    11933.51   1085.34 o 
   1   0   8     6486.97     5378.06    162.21 o 
  -1   0 -10     8505.10     8273.76    114.83 o 
  -1   0 -12     1810.81     1473.78     75.69 o 
   1   0  14     1269.93     1176.09    125.81 o 
   1   0  16     2791.23     3040.53    247.36 o 
   1   0  18     5819.03     6297.90    235.34 o 
   1   0  20     4116.19     4836.96     33.41 o 
  -1   1  22     2216.50     2103.69     16.10 o 
  -1   1  21     3665.85     3822.04     28.12 o 
  -1   1  20     1020.03     1074.83     20.95 o 
  -1   1  19     7006.67     7974.39     48.47 o 
  -1   1  18      665.92      749.10     22.55 o 
  -1   1  17     3159.12     3873.50     40.23 o 
  -1   1  16     2062.67     2450.79     32.46 o 
  -1   1  15     2147.38     2814.29     35.98 o 
  -1   1  14     1562.27     2223.59     27.84 o 
  -1   1  13     2855.42     3418.67     35.69 o 
  -1   1  12      751.09      825.64     38.76 o 
  -1   1  11     5659.77     8765.63     82.38 o 
  -1   1  10     4141.31     6641.80     69.88 o 
   1   1  -9     3451.13     2999.48    370.22 o 
  -1   1   8      799.07      582.18     61.27 o 
  -1   1   7    10136.00     9919.02   1009.99 o 
  -1   1   6     1616.08     2117.03     39.10 o 
   1   1  -5     2340.01     2357.15    269.68 o 
  -1   1   4     1442.03     1753.66    102.42 o 
   1   1  -3    13476.58    13851.32    176.49 o 
  -1   1   2     2364.23     2344.19     73.24 o 
  -1   1  -1    28843.80    30545.48    164.03 o 
  -1   1  -2    11736.36    14762.51     48.84 o 
  -1   1  -3    20981.53    30839.63     80.73 o 
  -1   1  -4     4682.83     5599.96   2489.03 o 
   1   1   5     4183.08     4226.60    108.88 o 
  -1   1  -6     2734.61     2858.44    182.17 o 
  -1   1  -7    25437.13    21382.88   1542.62 o 
  -1   1  -8     4241.83     3184.32    120.15 o 
   1   1   9    14862.98    11682.31    853.44 o 
  -1   1 -10     5228.24     4524.36    296.48 o 
   1   1  11     7240.13     6149.68    168.93 o 
  -1   1 -12     3297.01     2908.63    388.67 o 
   1   1  13     5884.90     7391.39     38.90 o 
   1   1  14     2503.33     3235.04     94.03 o 
   1   1  15     8196.82     9879.31    552.75 o 
   1   1  16      629.49      697.86     98.07 o 
   1   1  17     6074.50     7136.79    266.89 o 
  -1   1 -18      468.55      500.17     50.32 o 
   1   1  19     2229.19     2305.53    111.29 o 
  -1   1 -20      755.67      775.48    107.85 o 
   1   1  21     1471.90     1530.96     18.43 o 
  -1   2  21     3205.95     3518.65     26.44 o 
   1   2 -20     1598.40     1541.27    269.09 o 
  -1   2  19     1737.30     1895.03     26.77 o 
  -1   2  18     5568.65     6716.90     48.21 o 
  -1   2  17     2096.53     2511.37     33.93 o 
  -1   2  16     2006.42     2485.29     33.45 o 
  -1   2  15     4395.56     5574.86     46.14 o 
  -1   2  14     3310.26     4254.26     39.78 o 
  -1   2  13     7662.48     9926.97     55.90 o 
  -1   2  10     4815.34     6650.53     62.54 o 
  -1   2   9     6456.23     7756.08     63.74 o 
  -1   2   8     7053.31     8956.17     88.23 o 
   1   2  -7    22840.67    23728.96   1403.58 o 
  -1   2   6     7083.61     7526.48    128.86 o 
  -1   2   5    19177.88    25321.88   7038.96 o 
  -1   2   4     2445.87     3044.83    538.03 o 
  -1   2   3     3602.73     3567.41     41.44 o 
  -1   2   2    31090.28    32041.72   2663.09 o 
  -1   2   1     2530.36     3532.13     29.02 o 
  -1   2  -2       46.26      134.32      3.74 o 
   1   2   4     5672.81     6998.35   1476.40 o 
   1   2   5     3829.68     3393.59    748.54 o 
   1   2   6     3679.08     4226.00    314.03 o 
  -1   2  -7     4840.71     4349.95    887.66 o 
   1   2   8     1722.96     1448.22    345.45 o 
   1   2   9     1931.12     1461.22     41.67 o 
   1   2  10     1117.69     1042.40     80.45 o 
   1   2  11     1498.41     1589.17     46.04 o 
   1   2  12     2505.65     2614.87     50.45 o 
   1   2  13     1766.94     2071.03     26.65 o 
   1   2  14      630.76      750.32     30.41 o 
   1   2  15     2655.53     3306.07    185.98 o 
   1   2  16      560.84      648.72     31.38 o 
   1   2  17     1748.17     2125.39     29.74 o 
   1   2  18     2279.37     2610.75     31.85 o 
   1   2  19      561.15      598.34     89.00 o 
  -1   2 -20     1025.35     1085.31    150.91 o 
  -1   2 -21     2919.77     2962.24    359.50 o 
  -1   3  21      722.07      697.27     14.70 o 
  -1   3  20     2393.04     2676.68     26.67 o 
  -1   3  19       32.36       54.96     16.85 o 
  -1   3  18     4097.65     4843.83     41.66 o 
  -1   3  17      246.40      265.42     21.06 o 
  -1   3  16     5838.70     6926.20     52.50 o 
  -1   3  15       98.92       72.74     20.61 o 
  -1   3  14     2734.94     3404.23     39.89 o 
  -1   3  13      700.56      833.81     24.41 o 
  -1   3  12     3110.53     4098.72     40.04 o 
  -1   3   9      101.03      148.87     22.80 o 
  -1   3   8     6254.32     9396.36     80.17 o 
  -1   3   7      455.14      755.47     29.96 o 
  -1   3   6    17920.63    28591.65    129.08 o 
  -1   3   5      701.27     1036.27     29.17 o 
  -1   3   4    34120.35    38432.62    795.54 o 
  -1   3   3      744.62      864.84     25.54 o 
  -1   3   2     1170.60     1166.56     89.80 o 
  -1   3   1      528.21      727.24     21.08 o 
  -1   3   0     2875.40     4026.65     31.75 o 
   1   3   8     6260.43     4286.18     75.84 o 
   1   3   9      349.19      193.50     29.09 o 
   1   3  10    15667.90     9421.18    127.02 o 
   1   3  11      157.54      131.99     18.24 o 
   1   3  12    15337.28    12442.34    136.18 o 
   1   3  13      180.60      150.15     20.40 o 
   1   3  14     5542.44     6813.68     84.94 o 
   1   3  15      295.84      340.94     19.00 o 
   1   3  16     2995.40     3588.94     37.81 o 
   1   3  17      470.08      574.42     19.37 o 
   1   3  18     4077.59     4454.86     36.33 o 
   1   3  19       32.76       54.20     13.19 o 
  -1   3 -20     3123.09     3301.20    502.53 o 
  -1   3 -21      142.98      106.14      9.98 o 
  -1   4  20      377.96      392.05     16.12 o 
  -1   4  19     1666.57     1992.82     21.94 o 
  -1   4  18      915.11     1071.61     23.40 o 
  -1   4  17     4452.35     5367.80     45.14 o 
  -1   4  16       19.14       11.99     22.85 o 
  -1   4  15    14461.80    18614.32     84.25 o 
  -1   4  14      682.61      967.63     27.88 o 
  -1   4  13    10820.97    13687.71     72.01 o 
  -1   4  12      486.37      545.14     23.52 o 
  -1   4  11    10088.16    12239.25     63.80 o 
  -1   4   9    11902.73    15238.52    108.98 o 
  -1   4   8      263.24      380.70     26.34 o 
  -1   4   7     8882.64    10744.88     87.95 o 
  -1   4   6      372.42      586.89     28.90 o 
  -1   4   5    30894.94    41561.46    160.10 o 
  -1   4   4      396.49      427.03    122.46 o 
  -1   4   3    19016.42    19487.94   1014.20 o 
  -1   4   2      141.73      156.28     60.51 o 
  -1   4   1     8009.86    10114.41     61.60 o 
  -1   4   0       16.51       42.08     14.58 o 
   1   4   8      410.77      406.31     20.68 o 
   1   4   9     2520.77     2434.26     60.15 o 
   1   4  10       64.46       24.22     22.79 o 
   1   4  11     2306.30     2312.15     55.47 o 
   1   4  12      459.18      392.58     91.27 o 
   1   4  13     3213.69     3428.91    405.64 o 
   1   4  14      804.79      968.40     24.85 o 
   1   4  15     5117.45     6311.69     49.44 o 
   1   4  16       11.38       20.31     21.87 o 
   1   4  17     1318.99     1484.87     26.57 o 
   1   4  18      443.75      539.20     18.17 o 
   1   4  19     1087.55     1219.00     19.51 o 
  -1   4 -20      275.92      264.82     14.34 o 
  -1   5  20      516.94      483.95     12.93 o 
  -1   5  19     1507.62     1642.13     55.82 o 
  -1   5  18     1433.82     1573.95     43.23 o 
  -1   5  17      590.30      663.41     23.90 o 
  -1   5  16     2829.08     3762.92     39.94 o 
  -1   5  15      966.85     1196.00     29.18 o 
  -1   5  14     2290.36     2988.76     39.79 o 
  -1   5  13     2312.42     2905.33     39.15 o 
  -1   5  12     1229.64     1513.71     32.06 o 
  -1   5  11     2119.48     2678.32     36.68 o 
  -1   5  10     1310.62     1537.62     29.74 o 
  -1   5   9     1660.51     2681.64     55.04 o 
  -1   5   8      691.03     1098.77     38.72 o 
  -1   5   7     4819.74     7003.34     77.99 o 
  -1   5   6      426.21      703.11     31.51 o 
  -1   5   5      765.72      976.34     33.17 o 
  -1   5   4     4338.99     4752.48     58.34 o 
  -1   5   3     6929.59     8382.98     72.17 o 
  -1   5   2     7814.19     9422.22     72.01 o 
  -1   5   1     7990.40    10088.31     67.87 o 
   1   5   6     1152.00      992.91     29.28 o 
   1   5   7    15741.83    12829.32    143.72 o 
   1   5   8     3668.14     2841.53     74.61 o 
   1   5   9     7920.02     5893.02    107.16 o 
   1   5  10     6082.50     4652.45     95.96 o 
   1   5  11     1670.75     1698.72    344.16 o 
   1   5  12     6214.14     6329.08   1424.70 o 
   1   5  13     2759.52     3203.20     36.73 o 
   1   5  14     4769.57     5889.81     46.83 o 
   1   5  15     3766.46     4472.70     40.26 o 
   1   5  16      999.05     1116.25     25.44 o 
   1   5  17     3029.07     3431.25     31.67 o 
   1   5  18     1152.71     1215.18     19.40 o 
  -1   5 -20     1550.88     1564.66    109.13 o 
  -1   6  19      695.23      692.36     38.37 o 
  -1   6  18     6377.63     7285.13     46.86 o 
  -1   6  17      270.91      321.58     15.44 o 
  -1   6  16     5562.42     6789.11     48.39 o 
  -1   6  15     1472.26     1843.01     32.32 o 
  -1   6  14     7366.66     9132.70     62.18 o 
  -1   6  13     4305.27     5140.12     50.11 o 
  -1   6  12     9130.72    11270.97     70.22 o 
  -1   6  11     1478.10     1557.71     34.21 o 
  -1   6  10     8106.85     9792.89     64.58 o 
  -1   6   9     3898.90     4528.00     45.12 o 
  -1   6   8    10510.39    12316.04     66.83 o 
  -1   6   7     4861.94     7108.78     81.68 o 
  -1   6   6     5916.97     8483.52     86.51 o 
  -1   6   5     6454.69     7937.95     81.60 o 
  -1   6   4     3501.70     3650.32     54.77 o 
  -1   6   3     2261.48     2561.70     45.07 o 
  -1   6   2    12646.01    16255.01     98.88 o 
   1   6   0    11817.43     8944.58     70.20 o 
   1   6   1     5727.11     4305.58     52.75 o 
   1   6   2     4436.70     3400.83     48.96 o 
   1   6   3     4281.65     3748.40     53.55 o 
   1   6   4     2330.24     2188.60     43.83 o 
   1   6   5     2775.63     2659.10     49.56 o 
   1   6   6     2063.33     1719.45     42.97 o 
   1   6   7      939.23      873.61     43.79 o 
   1   6   8     1979.50     1820.41     59.94 o 
   1   6   9      750.58      734.72     59.88 o 
   1   6  10     2376.73     2330.58    177.93 o 
   1   6  11     1156.81     1058.66     27.63 o 
   1   6  12     2807.20     3057.76     38.45 o 
   1   6  13      988.97     1013.57     27.82 o 
   1   6  14     1552.77     1651.91     30.71 o 
   1   6  15      623.13      630.55     21.14 o 
   1   6  16     2056.17     2250.94     28.53 o 
   1   6  17      109.51      105.83     13.41 o 
  -1   6 -19      146.28      126.66     10.87 o 
  -1   7  18       15.30       25.10      8.21 o 
  -1   7  17     2126.54     2190.68    121.88 o 
  -1   7  16        9.73       26.35     12.24 o 
  -1   7  15     1318.03     1467.18     35.82 o 
  -1   7  14       11.17        8.40     17.92 o 
  -1   7  13     1166.77     1374.80     30.86 o 
  -1   7  12      258.86      229.05     23.14 o 
  -1   7  11     2081.95     2154.14     36.41 o 
  -1   7  10      402.23      487.28     26.17 o 
  -1   7   9     1807.83     1965.80     35.74 o 
  -1   7   8      831.30      953.22     29.16 o 
  -1   7   7     2804.90     2922.77     37.84 o 
  -1   7   6       40.81       61.92     17.96 o 
  -1   7   5     1328.71     1373.41     28.50 o 
   1   7   2       98.63       65.15     23.19 o 
   1   7   3     5093.06     4150.63     59.07 o 
   1   7   4      119.59      133.26     20.52 o 
   1   7   5     5285.10     4762.73     65.25 o 
   1   7   6      110.34       90.87     18.67 o 
   1   7   7     6864.84     5338.52    574.47 o 
   1   7   8      426.11      499.98     26.51 o 
   1   7   9     8341.85     7728.49    579.67 o 
   1   7  10     1001.26     1078.74     26.22 o 
   1   7  11     7421.34     7162.73     50.88 o 
   1   7  12      167.32      175.08     19.22 o 
   1   7  13     3577.42     3718.31     35.59 o 
   1   7  14       28.72       60.57     17.22 o 
   1   7  15     5891.99     6295.14     38.40 o 
   1   7  17     3212.32     3608.07     24.92 o 
   1   7  18       49.39       51.96      6.62 o 
  -1   8  17      896.65      718.39    145.36 o 
  -1   8  16     3953.51     4171.96     25.59 o 
  -1   8  15     1450.79     1635.61     20.19 o 
  -1   8  14     1349.85     1627.66     21.80 o 
  -1   8  13      564.81      654.73     19.82 o 
  -1   8  12     7087.12     7656.65     49.99 o 
  -1   8  11     2370.60     2313.07    181.38 o 
  -1   8  10    15464.73    14932.21    982.96 o 
  -1   8   9     1355.34     1410.99    161.93 o 
  -1   8   8     9777.72     9895.39     54.33 o 
  -1   8   7     1168.64     1310.20    154.09 o 
  -1   8   6     6630.86     6943.84     43.93 o 
  -1   8   5     2451.35     2534.41     27.40 o 
  -1   8   4     7396.30     7451.60     41.27 o 
   1   8   4     3735.14     3085.77     56.91 o 
  -1   8  -5      684.97      656.78     90.54 o 
  -1   8  -6     3864.77     4078.96    644.61 o 
  -1   8  -7      326.32      374.62     19.10 o 
  -1   8  -8     2919.84     3300.73     35.36 o 
  -1   8  -9      609.05      743.46     21.58 o 
   1   8  14      280.26      310.86     15.31 o 
   1   8  15     1421.07     1676.58     20.06 o 
   1   8  16     1129.82     1197.02     16.59 o 
   1   8  17     1005.57     1048.28     12.56 o 
  -1   9  16     1539.72     1497.42     12.31 o 
  -1   9  15      243.58      230.06      9.53 o 
  -1   9  14      537.53      488.43     13.01 o 
  -1   9  13      755.24      754.23     15.37 o 
  -1   9  12     1576.82     1621.77     21.86 o 
  -1   9  11      790.36      708.85     17.15 o 
  -1   9  10      483.42      394.77     16.14 o 
  -1   9   9     1039.75      872.21     19.57 o 
  -1   9   8      767.42      695.20     18.60 o 
  -1   9   7     1505.49     1416.71    258.22 o 
  -1   9   6     1574.19     1636.22    267.32 o 
  -1   9   5      259.42      241.69     13.48 o 
  -1   9  -4     7288.29     8647.87     58.06 o 
  -1   9  -5     1344.09     1516.56     28.78 o 
  -1   9  -6     5626.44     6591.41     50.57 o 
  -1   9  -7     5080.81     6169.17     48.31 o 
   1   9   8     3887.09     4332.98    374.91 o 
   1   9   9     2731.33     3105.43    288.44 o 
   1   9  10     2127.07     2080.69     24.59 o 
   1   9  11      302.57      371.45     14.88 o 
   1   9  12     4923.45     5840.21     35.04 o 
   1   9  13      203.14      232.34     13.00 o 
   1   9  14     2205.86     2465.96     20.55 o 
   1   9  15     1252.63     1422.55     14.22 o 
  -1  10  14      100.37       76.64      5.90 o 
  -1  10  13     7882.54     6396.64     26.94 o 
  -1  10  12      330.87      328.62     10.96 o 
  -1  10  11     3633.06     3398.91     24.50 o 
  -1  10  10      414.61      348.29     12.79 o 
  -1  10   9     5588.38     4658.95     30.93 o 
  -1  10   8      362.70      326.75     13.55 o 
   1  10  -7    11070.86     9622.83    571.61 o 
   1  10  -6      898.55      816.10     21.20 o 
   1  10  -5     8745.40     9566.77     56.79 o 
  -1  10  -3     2262.75     2536.17     35.68 o 
  -1  10  -4      167.36      208.86     19.20 o 
  -1  10  -5     1991.37     2065.22     31.60 o 
  -1  10  -6      317.71      328.11     20.19 o 
  -1  10  -7     2085.63     2160.27     30.46 o 
  -1  10  -8      952.46     1072.46     23.23 o 
  -1  10  -9     1099.59     1223.25     22.96 o 
   1  10  11      751.87      665.69     12.87 o 
   1  10  12      716.97      682.98     11.48 o 
   1  10  13     3063.01     2669.80     16.24 o 
  -1  11  11       30.74       14.83      5.75 o 
  -1  11  10      606.68      398.63      9.14 o 
  -1  11   9      256.27      163.74      8.25 o 
  -1  11   8      298.75      145.52     11.44 o 
   1  11  -7      234.84      208.50     31.76 o 
  -1  11   6     1375.23     1009.03    348.35 o 
   1  11  -5      615.73      599.17     18.84 o 
   1  11  -4     3675.77     3815.19     35.88 o 
   1  11  -3      367.30      322.44     16.80 o 
  -1  11   1     1137.14     1134.43     25.20 o 
  -1  11   0      627.80      675.16     22.07 o 
  -1  11  -1      442.30      387.70     19.97 o 
  -1  11  -2     3012.65     3161.78     36.49 o 
  -1  11  -3      288.03      358.58     19.93 o 
  -1  11  -4     7233.87     8106.63     53.29 o 
  -1  11  -5     1676.67     1967.91     28.71 o 
  -1  11  -6     3915.44     4550.39     38.23 o 
  -1  11  -7      609.56      663.32     19.06 o 
  -1  11  -8     1494.78     1662.49     22.31 o 
  -1  12   6     2019.74     1999.86     17.84 o 
   1  12  -5     3925.34     3588.95    436.05 o 
   1  12  -4     1805.44     1493.67    148.67 o 
  -1  12   3     3168.95     2920.70    127.58 o 
   1  12  -2     1108.62     1000.37     58.65 o 
  -1  12   1     1547.67     1459.11     22.73 o 
   1  12   0     1037.85      977.42     47.39 o 
   1  12   1     2791.71     2641.58    287.04 o 
  -1  12  -2      490.66      476.10     17.76 o 
  -1  12  -3     3039.70     3160.62     30.65 o 
  -1  12  -4      367.05      335.04     15.64 o 
  -1  12  -5     1251.22     1170.81     19.82 o 
  -1  12  -6      391.11      373.62     22.06 o 
   1  12   7      499.76      435.00     11.35 o 
  -1  13   0       45.64       15.83      8.35 o 
   1  13   1     4275.42     3295.85    520.25 o 
  -2 -12   7     1029.77     1114.28     20.15 o 
  -2 -12   6      198.29      235.23     17.26 o 
  -2 -12   5      318.50      388.40     22.35 o 
  -2 -12   4       38.57       45.09     11.02 o 
   2 -12  -3       82.23       74.90     11.39 o 
   2 -12  -2       99.00       68.40      9.07 o 
   2 -12  -1       38.32       40.51      8.33 o 
   2 -12   0      487.61      457.03     55.49 o 
  -2 -12  -1       13.66       26.37     18.83 o 
  -2 -12  -2      487.90      528.71     36.42 o 
   2 -12   3      373.31      352.02     31.15 o 
   2 -12   4      202.57      208.01     12.01 o 
  -2 -12  -5     1060.44     1061.54    137.02 o 
   2 -12   6     1016.98      970.51    156.89 o 
  -2 -12  -7      252.87      280.31     10.66 o 
  -2 -11  11      740.94      720.74     16.79 o 
  -2 -11  10      816.85      840.89     21.50 o 
  -2 -11   9      760.63      730.19     21.47 o 
  -2 -11   8     1062.84     1049.23     48.17 o 
  -2 -11   7     1756.39     1901.21    100.81 o 
  -2 -11   6     5671.66     6628.62     39.51 o 
  -2 -11   5     1909.11     2340.05     26.56 o 
  -2 -11   3     2020.47     2267.91     27.57 o 
  -2 -11   2     2881.48     3206.55     89.19 o 
   2 -11  -1     1392.83     1653.99    233.47 o 
  -2 -11   0     3136.79     3080.70    489.25 o 
   2 -11   1     2098.49     2397.71     58.16 o 
   2 -11   2     6645.17     6975.00    751.74 o 
  -2 -11  -3     1905.98     1896.26    317.00 o 
   2 -11   4     3562.30     4118.28    379.35 o 
   2 -11   5      790.27      900.63     21.71 o 
  -2 -11  -6     1328.16     1374.83    142.55 o 
   2 -11   7     1603.79     1550.40     76.01 o 
  -2 -11  -8      619.95      550.47     42.91 o 
  -2 -11  -9      267.61      269.36     14.45 o 
  -2 -11 -10     1525.22     1620.79    193.69 o 
   2 -11  11      169.19      188.47     13.92 o 
  -2 -10  13     1220.21     1124.22     92.60 o 
  -2 -10  12      101.79      105.75     19.31 o 
  -2 -10  11     1221.61     1453.40    134.72 o 
  -2 -10  10       64.29       44.03     16.73 o 
  -2 -10   9     1215.98     1380.00     26.36 o 
  -2 -10   8       95.43      101.13     14.96 o 
  -2 -10   7     1826.82     2243.21     28.08 o 
  -2 -10   5      515.75      637.31     69.11 o 
  -2 -10   4      283.48      320.02     49.79 o 
  -2 -10   3      542.45      696.49     42.04 o 
  -2 -10   2      169.87      182.22     12.17 o 
  -2 -10   1       17.68       38.36     12.41 o 
  -2 -10   0       45.67       56.52     28.20 o 
  -2 -10  -1       28.89       43.20     15.19 o 
  -2 -10  -2       33.62       19.09     15.81 o 
  -2 -10  -3     1200.84     1201.93    124.39 o 
  -2 -10  -4      165.11      179.01     17.61 o 
   2 -10   5     2507.20     2476.89    230.46 o 
  -2 -10  -6       37.67       41.32     14.61 o 
  -2 -10  -7     1821.26     1915.91     95.61 o 
   2 -10   8       41.96       41.16     14.52 o 
   2 -10   9     1888.62     1821.69    261.44 o 
  -2 -10 -10       76.23       87.03     23.78 o 
   2 -10  11     3295.29     3534.72    450.63 o 
   2 -10  12       61.94       74.42     12.22 o 
  -2 -10 -13     3222.71     2911.51     17.93 o 
   2 -10  13     3452.39     3388.47     25.94 o 
  -2  -9  15        8.70       14.09      5.62 o 
  -2  -9  14     1959.39     1821.39     17.68 o 
  -2  -9  13       97.77       95.69     25.65 o 
  -2  -9  12     1760.37     1732.74     72.42 o 
  -2  -9  11      100.58      105.49     19.25 o 
  -2  -9  10     2773.89     2681.15     90.90 o 
  -2  -9   9     1662.60     1849.17    163.42 o 
  -2  -9   8     4807.87     4766.66     39.32 o 
  -2  -9   7      556.36      618.84     42.64 o 
  -2  -9   6     6951.54     7812.23     48.81 o 
  -2  -9   5      783.63      837.77     98.22 o 
  -2  -9   4     8447.70    10804.06    784.08 o 
  -2  -9   3     1537.11     1642.54     54.38 o 
  -2  -9   2     5379.47     6557.79   1350.96 o 
   2  -9  -1     2446.79     3478.63    386.36 o 
   2  -9   0     3461.68     4694.60    450.51 o 
  -2  -9  -1      841.69     1112.98     66.25 o 
  -2  -9  -2     6111.64     8275.98    965.98 o 
  -2  -9  -3      320.21      395.17     29.64 o 
   2  -9   4     6731.40     7017.53   1421.94 o 
  -2  -9  -5     1770.38     1834.46    198.38 o 
   2  -9   6     2885.67     2762.56    588.00 o 
   2  -9   7     1219.57     1274.33    175.82 o 
  -2  -9  -8     1871.81     2009.32     32.82 o 
  -2  -9  -9      347.41      346.04     35.84 o 
   2  -9  10     2523.60     2387.67    110.63 o 
  -2  -9 -11      231.72      282.29     64.37 o 
  -2  -9 -12      758.11      787.50     30.33 o 
  -2  -9 -13       69.15       63.64     13.88 o 
   2  -9  14       13.99       16.58      9.93 o 
  -2  -9 -15      675.90      671.53     56.82 o 
  -2  -8  17     1488.20     1318.50     12.23 o 
  -2  -8  16      310.11      278.86      8.88 o 
  -2  -8  15      938.01      870.51     14.52 o 
  -2  -8  14     1571.86     1586.65     24.04 o 
  -2  -8  14     1843.96     1926.21     27.40 o 
  -2  -8  13      464.96      527.75     50.31 o 
  -2  -8  12     3406.60     3416.06     41.03 o 
  -2  -8  11      534.40      578.67    111.37 o 
  -2  -8  10     2266.00     2673.03     80.97 o 
  -2  -8   9      971.41     1028.57     24.44 o 
  -2  -8   8      835.65     1246.28     25.58 o 
  -2  -8   7      720.71      794.09     19.47 o 
  -2  -8   6      224.71      270.30     14.96 o 
   2  -8  -5      353.55      416.81     16.24 o 
   2  -8  -4     1901.21     1978.79     39.46 o 
   2  -8  -3      425.75      530.20     19.53 o 
   2  -8  -2       37.25       46.09     17.49 o 
  -2  -8   1      115.89      188.41     17.11 o 
   2  -8   0      827.40      927.55     23.00 o 
  -2  -8  -1      191.13      184.11     17.66 o 
  -2  -8  -2      175.69      224.96     13.23 o 
  -2  -8  -3     2207.81     2820.08     29.87 o 
  -2  -8  -4      409.15      527.18     71.61 o 
   2  -8   5     1540.27     1938.43     64.05 o 
   2  -8   6      265.78      250.75     37.94 o 
  -2  -8  -7     1223.80     1184.05    299.40 o 
  -2  -8  -8     4316.56     4622.18     88.08 o 
  -2  -8  -9     1163.50      956.46     38.03 o 
  -2  -8 -10     3338.45     3369.05     57.80 o 
   2  -8  11     1399.81     1256.35     26.43 o 
  -2  -8 -12      836.15      885.24     75.20 o 
   2  -8  13     1776.73     1896.04     95.87 o 
   2  -8  14     1741.52     1754.17     25.47 o 
  -2  -8 -15     1040.06     1040.55     31.19 o 
   2  -8  16     2877.27     2715.23    142.41 o 
   2  -8  17      625.65      587.26      8.92 o 
  -2  -7  18      124.49      117.32      6.84 o 
  -2  -7  17      848.47      809.37     13.21 o 
  -2  -7  16        2.44       -8.70     18.43 o 
  -2  -7  15      450.05      434.88     13.73 o 
  -2  -7  14      391.14      334.94     13.97 o 
  -2  -7  14      397.79      315.59     23.59 o 
  -2  -7  13      830.41      725.02     17.23 o 
  -2  -7  13      893.20      808.86     28.02 o 
  -2  -7  12      494.64      491.43     25.06 o 
  -2  -7  11     4738.19     4471.83     44.90 o 
  -2  -7  10      919.31     1033.53     28.55 o 
  -2  -7   9     6932.29     7521.50     48.39 o 
  -2  -7   8      541.73      599.94     26.37 o 
  -2  -7   7     5222.96     5077.62     82.99 o 
  -2  -7   6      374.95      439.47     29.87 o 
   2  -7  -5     4748.12     5788.65     47.74 o 
  -2  -7   4      160.64      169.72     18.48 o 
  -2  -7   3     7328.56     8547.94    406.04 o 
  -2  -7   2      284.74      264.76     28.36 o 
  -2  -7   1    16849.13    20182.67   1976.85 o 
  -2  -7   0     1250.85     1092.63    113.48 o 
  -2  -7  -1    11841.70    11374.38   2219.90 o 
  -2  -7  -2      130.04       95.96     74.14 o 
   2  -7   3     3737.39     2958.95     72.95 o 
  -2  -7  -4      106.52       43.06     37.65 o 
   2  -7   5     5784.52     6993.45     58.98 o 
  -2  -7  -6      544.14      676.07     34.76 o 
   2  -7   7     5976.50     6804.34     60.60 o 
   2  -7   8      105.97      116.04     20.46 o 
  -2  -7  -9     2382.51     2509.95     60.80 o 
   2  -7  10      781.53      823.26     52.07 o 
   2  -7  11      967.65      942.26     52.70 o 
  -2  -7 -12      132.64      134.61     19.72 o 
  -2  -7 -13      489.91      485.48     32.56 o 
   2  -7  14      108.98      113.86     16.96 o 
  -2  -7 -15      193.08      190.50     10.82 o 
   2  -7  15      277.78      250.06     19.76 o 
   2  -7  16       13.09       15.74      7.70 o 
  -2  -7 -17      456.86      449.96     18.14 o 
   2  -7  18      138.23      128.05      6.60 o 
  -2  -6  19       17.10       17.67      6.12 o 
  -2  -6  18     3471.76     3143.53    167.33 o 
  -2  -6  17     1090.75     1059.43     35.41 o 
  -2  -6  16     1168.02     1217.75     32.72 o 
  -2  -6  15      858.88      836.18     18.25 o 
  -2  -6  14     4287.56     4599.58    116.14 o 
  -2  -6  13      207.82      255.91     23.89 o 
  -2  -6  12     6774.46     6506.78    102.81 o 
  -2  -6  11       68.71      105.95     29.74 o 
  -2  -6  11      170.31      187.26     23.56 o 
  -2  -6  10     3360.09     3399.22     66.28 o 
  -2  -6   9      698.93      740.16     43.26 o 
   2  -6  -9      802.64      868.35     30.09 o 
  -2  -6   8     1638.61     1217.73    135.46 o 
   2  -6  -7      981.61      913.72     35.17 o 
  -2  -6   6      267.09      154.67     29.45 o 
   2  -6  -6      881.08      722.43     54.56 o 
  -2  -6   5      259.84      228.43     27.81 o 
   2  -6  -5      298.38      319.35     28.03 o 
   2  -6  -4     2765.48     3391.57    130.22 o 
  -2  -6   3       85.84       76.65     27.26 o 
  -2  -6   2      308.39      289.57     26.57 o 
  -2  -6   1      906.04      921.12     79.06 o 
   2  -6   0     5091.82     4877.92    141.77 o 
  -2  -6  -1        7.80       37.73     26.60 o 
  -2  -6  -1      178.06      157.98     59.79 o 
  -2  -6  -2      979.35      682.09     47.29 o 
   2  -6   2     1002.70      655.89     51.88 o 
   2  -6   3       44.80       32.03     38.24 o 
   2  -6   4      754.68      503.49     44.72 o 
  -2  -6  -5      253.69      259.98     42.99 o 
   2  -6   6     3312.31     4002.73    101.04 o 
   2  -6   7      197.62      161.54     56.92 o 
   2  -6   8     4303.23     4927.63     58.56 o 
  -2  -6  -9      550.98      851.78     58.68 o 
   2  -6   9      682.53      715.98     28.04 o 
  -2  -6 -10     2563.57     3191.84     93.93 o 
   2  -6  10     3105.20     2847.81    186.25 o 
  -2  -6 -11      552.73      515.56     21.40 o 
   2  -6  12     4450.50     4282.10    127.14 o 
   2  -6  13     1000.87     1044.60     26.26 o 
   2  -6  14     4371.50     4525.56     43.12 o 
  -2  -6 -15      181.59      190.55     18.01 o 
  -2  -6 -16     4454.65     4523.12     40.55 o 
   2  -6  17       56.04       69.42      8.60 o 
  -2  -6 -18     4294.57     4023.37    132.19 o 
   2  -6  19      216.76      182.60      6.84 o 
  -2  -5  20        7.99       21.22      6.17 o 
  -2  -5  19      223.87      223.57     12.50 o 
  -2  -5  18      277.01      241.95     19.72 o 
  -2  -5  17     1425.06     1348.90     23.42 o 
  -2  -5  16       24.13       19.79     10.94 o 
  -2  -5  15     1229.70     1074.88     20.73 o 
  -2  -5  14     1327.80     1195.06     40.51 o 
  -2  -5  14     1452.36     1404.34     28.71 o 
  -2  -5  13      499.90      426.65     16.55 o 
  -2  -5  13      574.09      547.86     33.25 o 
  -2  -5  12     2898.52     4289.35     77.73 o 
  -2  -5  12     3072.76     2888.36     46.32 o 
  -2  -5  11     2307.98     3257.88     69.74 o 
  -2  -5  11     2372.92     2158.76    169.61 o 
  -2  -5  10      851.99     1152.17     48.23 o 
  -2  -5  10     1330.93     1411.26     51.70 o 
  -2  -5   9     4389.03     5046.52    729.72 o 
  -2  -5   8     2305.18     2474.65     59.20 o 
   2  -5  -8     2482.80     2493.48     79.21 o 
  -2  -5   7     2514.52     2511.15     35.31 o 
   2  -5  -7     3675.82     3541.09    125.17 o 
   2  -5  -6     4377.35     4738.25     60.76 o 
  -2  -5   5     1815.50     1201.85     40.51 o 
  -2  -5   5     2493.10     2403.65    204.91 o 
  -2  -5   4     4766.37     4474.62     59.58 o 
  -2  -5   4     5585.95     6123.24    207.31 o 
  -2  -5   3     7476.96     7641.36     67.45 o 
  -2  -5   3     8097.20     8299.41    300.87 o 
  -2  -5   2     3696.46     4569.43     46.39 o 
  -2  -5   2     5217.01     5610.01     61.51 o 
   2  -5  -1     7904.81     7989.49    424.36 o 
  -2  -5   0     3260.02     1633.04     49.18 o 
   2  -5   0     3873.63     3701.81     50.32 o 
  -2  -5  -1     2937.99     1766.20     57.09 o 
   2  -5   1     4321.77     3532.22     61.74 o 
  -2  -5  -2     8078.49     6148.45    102.84 o 
   2  -5   2     8774.26     6962.86     82.05 o 
  -2  -5  -3     4702.55     3455.72    902.90 o 
  -2  -5  -4     5251.45     4670.98     78.80 o 
  -2  -5  -5     3599.99     4472.70    103.77 o 
   2  -5   5     3941.71     4068.30    708.01 o 
  -2  -5  -6      501.59      679.00     53.75 o 
   2  -5   6     1307.73     1304.36    102.75 o 
  -2  -5  -7     6643.13     8087.79    512.26 o 
  -2  -5  -8      943.71     1256.93     64.22 o 
   2  -5   8     1377.60     1236.73     74.58 o 
  -2  -5  -9      454.02      532.47     50.40 o 
   2  -5   9     1264.05     1159.21     69.15 o 
  -2  -5 -10     2544.53     3410.97     95.80 o 
   2  -5  10     2704.90     2581.44    207.89 o 
  -2  -5 -11      345.00      454.27     49.36 o 
   2  -5  11      779.42      763.81     58.45 o 
  -2  -5 -12      925.72     1131.39     72.67 o 
   2  -5  12     1471.29     1282.97    106.46 o 
   2  -5  13      488.24      491.30     19.78 o 
   2  -5  14      911.73      964.77     25.96 o 
   2  -5  15      700.01      676.02     28.31 o 
  -2  -5 -16      167.68      176.48     12.56 o 
   2  -5  16      172.22      165.70     12.78 o 
   2  -5  17       54.61       46.10      9.35 o 
   2  -5  17      322.84      280.75     12.96 o 
   2  -5  18        3.05       -2.66      6.63 o 
  -2  -5 -19      301.10      273.79      8.63 o 
  -2  -4  21     3316.52     2957.41     17.78 o 
  -2  -4  20      332.16      316.07      9.69 o 
  -2  -4  19     1477.15     1371.57     41.47 o 
  -2  -4  18      477.47      466.06     13.91 o 
  -2  -4  17     3882.46     3830.08     33.17 o 
  -2  -4  16      829.99      784.36     34.40 o 
  -2  -4  15     8385.25     8080.03    123.57 o 
  -2  -4  14      286.95      226.07     13.63 o 
  -2  -4  14      434.69      415.30     21.95 o 
  -2  -4  13     2103.78     3066.12    610.87 o 
  -2  -4  13     2790.50     2967.75     35.54 o 
  -2  -4  12     1416.05     2145.75     58.28 o 
  -2  -4  12     1595.06     1585.80     28.60 o 
  -2  -4  11     1136.27     1631.09     53.11 o 
   2  -4 -11     2200.22     2137.66     87.95 o 
  -2  -4  10     1202.84     1714.64     52.70 o 
   2  -4 -10     1416.85     1308.37     72.31 o 
  -2  -4   9     3418.29     4458.20     76.74 o 
   2  -4  -9     3902.78     3940.48     95.72 o 
  -2  -4   8      509.11      430.35     37.51 o 
  -2  -4   7     7751.19     7603.92     56.49 o 
  -2  -4   7     8082.03     8693.97    251.50 o 
  -2  -4   6       45.43       42.60     16.21 o 
   2  -4  -6      110.62       91.14     25.96 o 
  -2  -4   5     2345.57     1775.72    387.70 o 
  -2  -4   4       99.84      124.84     14.08 o 
   2  -4  -4      127.13      101.29     24.85 o 
  -2  -4   3      510.63      456.46     17.95 o 
   2  -4  -3     1379.42     1222.80     39.10 o 
  -2  -4   2      125.39      152.81     24.41 o 
  -2  -4   2      187.51      177.33     19.69 o 
  -2  -4   1     1632.31     1876.66    247.01 o 
   2  -4  -1     1715.72     1745.51    121.67 o 
  -2  -4   0      160.19      176.79     44.07 o 
  -2  -4   0      190.34      186.77     17.95 o 
  -2  -4  -1      443.14      268.27     34.58 o 
   2  -4   1      750.38      773.11     32.03 o 
  -2  -4  -2      330.02      123.05     35.56 o 
   2  -4   2      353.62      284.66     25.84 o 
  -2  -4  -3     4711.89     3589.82    323.00 o 
  -2  -4  -4      163.77      125.60     28.23 o 
  -2  -4  -5     5247.11     5823.53    109.90 o 
   2  -4   5     5502.71     5179.31    341.86 o 
   2  -4   6      354.86      364.53     34.66 o 
  -2  -4  -7     1757.72     2194.58     75.41 o 
   2  -4   7     3216.67     2837.51     55.22 o 
  -2  -4  -8     1164.75     1478.62     66.79 o 
   2  -4   8     1219.31      969.32     69.92 o 
  -2  -4  -9     2574.00     3424.94     93.92 o 
   2  -4   9     3217.40     3136.34     86.90 o 
  -2  -4 -10     1137.00     1477.49     66.70 o 
   2  -4  10     1363.39     1405.46     64.82 o 
   2  -4  11     5652.60     6789.49    478.76 o 
   2  -4  11     5866.47     5786.86     50.87 o 
   2  -4  12      951.08     1099.53     52.71 o 
   2  -4  12     1217.62     1240.34     88.57 o 
   2  -4  13     3648.44     4509.77    399.98 o 
   2  -4  13     4044.42     4191.84     71.79 o 
   2  -4  14      838.94      832.65     25.38 o 
  -2  -4 -15     3391.56     3370.82    114.38 o 
   2  -4  15     4969.86     4524.91     33.47 o 
  -2  -4 -16      583.22      601.98     25.36 o 
   2  -4  16      739.44      720.18     19.74 o 
   2  -4  17     1393.53     1336.53     18.08 o 
   2  -4  18      731.29      690.18     13.50 o 
   2  -4  19     2235.49     2036.03     17.33 o 
   2  -4  20      316.54      263.98     16.89 o 
  -2  -3  21      322.65      297.55      8.94 o 
  -2  -3  20       21.96       17.73      8.37 o 
  -2  -3  19        1.33        4.03      8.84 o 
  -2  -3  18       20.15       14.67     10.34 o 
  -2  -3  17        2.51       -2.86     11.00 o 
  -2  -3  16      488.33      462.88     16.30 o 
  -2  -3  15       36.73       43.28     11.99 o 
  -2  -3  14     3074.66     3354.71    769.90 o 
  -2  -3  14     3157.41     3340.38     34.16 o 
   2  -3 -13        6.86       40.02     37.76 o 
  -2  -3  13        6.98        2.31     18.11 o 
   2  -3 -12     3095.92     4032.20    769.86 o 
  -2  -3  12     3457.85     3370.93    120.45 o 
  -2  -3  11       27.30       19.70     27.72 o 
   2  -3 -11       60.08       57.87     48.36 o 
  -2  -3  10     1265.93     1574.59    469.13 o 
  -2  -3   9      599.85      755.63    143.46 o 
   2  -3  -8     6734.09     6540.62    293.66 o 
   2  -3  -7      418.38      438.26     46.75 o 
   2  -3  -7      534.43      605.67     42.31 o 
  -2  -3   6    22834.89    21719.70     85.59 o 
   2  -3  -6    23067.28    13635.30   9775.21 o 
  -2  -3   5        4.88       14.27     11.76 o 
   2  -3  -5      345.14      301.40     24.67 o 
  -2  -3   4    18903.00    19745.39     76.51 o 
  -2  -3   4    21390.73    18496.85   3994.95 o 
  -2  -3   3      320.50      340.43     12.55 o 
   2  -3  -3      321.96      408.07     92.51 o 
  -2  -3   2     1190.80     1130.78     51.82 o 
   2  -3  -2     4753.20     4673.75     52.46 o 
  -2  -3   1      869.75      889.12     70.78 o 
   2  -3  -1      962.41     1027.26     31.53 o 
  -2  -3   0      872.91      819.13     27.96 o 
  -2  -3   0     1037.21      882.41     62.87 o 
  -2  -3  -1      492.27      304.05     30.35 o 
   2  -3   1      655.98      670.71     28.18 o 
  -2  -3  -2    18926.52    11950.66    115.66 o 
   2  -3   2    19150.65    16460.35     88.50 o 
   2  -3   3        7.78       22.15      2.13 o 
  -2  -3  -3       68.10       50.29     26.24 o 
  -2  -3  -4    13216.95    11814.34    130.58 o 
   2  -3   4    16774.93    13891.03     80.19 o 
  -2  -3  -5     1807.73     1878.49     63.20 o 
   2  -3   5     1808.66     1953.88     34.16 o 
  -2  -3  -6     1234.67     1334.10     58.41 o 
   2  -3   6     5532.71     4842.74    973.04 o 
  -2  -3  -7      616.57      593.49    205.82 o 
   2  -3   7      695.32      765.46     22.89 o 
  -2  -3  -8     1470.57     1273.33    377.27 o 
  -2  -3  -9      126.97      139.22     37.80 o 
   2  -3   9      235.38      126.56     48.28 o 
  -2  -3 -10     5460.14     5815.53    793.73 o 
  -2  -3 -11      174.17      167.54     35.35 o 
  -2  -3 -12     1922.86     2060.48     69.17 o 
   2  -3  12     2505.58     2424.56     70.26 o 
  -2  -3 -13        0.64       -4.55     30.82 o 
   2  -3  13        1.93       -5.40     34.03 o 
   2  -3  14     1018.37      904.29    156.95 o 
  -2  -3 -15      149.04      143.56     16.84 o 
   2  -3  15      155.96      164.22     15.78 o 
  -2  -3 -16      141.85      138.51     12.91 o 
   2  -3  16      233.76      238.85     15.27 o 
  -2  -3 -17      157.00      155.84     13.23 o 
   2  -3  17      157.48      173.47     14.14 o 
   2  -3  18      225.20      221.93     10.31 o 
  -2  -3 -19      126.80      120.05      8.52 o 
  -2  -3 -20      376.50      337.89     12.53 o 
  -2  -2  21     1507.86     1437.36     16.32 o 
  -2  -2  20     1551.60     1544.41     19.23 o 
  -2  -2  19     2198.99     2101.13     24.07 o 
  -2  -2  18     2866.61     2797.55     36.07 o 
  -2  -2  17     6041.23     5784.92     69.87 o 
  -2  -2  16      551.43      547.35     18.30 o 
  -2  -2  15     6519.13     6312.86     42.42 o 
  -2  -2  14      668.21      681.29     18.38 o 
  -2  -2  14      953.45      930.67     26.53 o 
  -2  -2  13     1895.17     2877.15     60.84 o 
  -2  -2  13     2973.57     3127.09     35.22 o 
   2  -2 -12     5067.62     6344.13   1691.83 o 
  -2  -2  11     1608.80     2166.46    477.57 o 
  -2  -2  10     3663.57     4481.31   1483.54 o 
   2  -2  -9     4096.78     4601.02   1307.93 o 
   2  -2  -8      194.48      217.36     36.87 o 
   2  -2  -7     6274.55     6410.83     52.79 o 
   2  -2  -7     6943.67     6198.49    656.29 o 
   2  -2  -6      182.63      167.36     14.56 o 
  -2  -2   6      218.90      104.92     30.11 o 
   2  -2  -5      361.66      408.32     15.24 o 
  -2  -2   4     2712.20     2662.57    131.74 o 
  -2  -2   4     2716.44     2158.03     44.41 o 
  -2  -2   3      264.11      262.06     13.22 o 
  -2  -2   3      868.49      668.29     30.76 o 
  -2  -2   2       21.08       26.07      8.64 o 
   2  -2  -2       26.79       47.39     22.97 o 
  -2  -2   1     7417.05     8138.01    153.63 o 
   2  -2  -1     7432.49     8508.98     55.56 o 
  -2  -2   0      416.24      424.03     15.38 o 
   2  -2   0      494.59      543.46     24.80 o 
  -2  -2  -1       82.00      178.98     22.02 o 
  -2  -2  -1     1478.06     1824.36    184.94 o 
  -2  -2  -2       34.30       50.80     24.28 o 
   2  -2   3     3260.67     2680.14    282.15 o 
  -2  -2  -4       22.56       28.62     32.54 o 
   2  -2   4      533.06      433.98     19.14 o 
  -2  -2  -5     5947.17     5519.75     86.89 o 
   2  -2   5     6015.24     5759.48     45.86 o 
  -2  -2  -6      192.70      176.37     35.30 o 
   2  -2   6      227.08      235.46     16.71 o 
  -2  -2  -7     3554.97     3709.57     79.61 o 
   2  -2   7     4735.97     4758.66    406.84 o 
  -2  -2  -8     4051.85     3303.44    701.06 o 
   2  -2   9     2408.03     2354.63    167.99 o 
   2  -2  10     1491.73     1521.46     81.40 o 
   2  -2  11     7259.13     7195.23    468.54 o 
   2  -2  12      759.72      754.48     72.42 o 
  -2  -2 -13     5729.38     6427.52   1397.03 o 
   2  -2  13     6086.10     6241.30    390.13 o 
   2  -2  14     1515.45     1383.91     51.22 o 
   2  -2  14     1641.23     1604.37     23.51 o 
  -2  -2 -15     2384.71     2265.65    358.13 o 
   2  -2  15     3611.75     3417.81     31.11 o 
   2  -2  16     1534.57     1509.63     60.09 o 
   2  -2  17     1148.64     1129.21     30.07 o 
   2  -2  18     1830.29     1732.59     21.61 o 
   2  -2  19     2022.27     1877.63     30.58 o 
  -2  -2 -20      441.89      404.74     10.87 o 
   2  -2  21     2651.92     2240.62     36.27 o 
  -2  -1  22      144.98      110.81      6.82 o 
  -2  -1  21       59.64       47.84     11.22 o 
  -2  -1  20       32.10       20.24      9.24 o 
  -2  -1  19      231.88      261.28     12.94 o 
  -2  -1  18       48.32       56.16     11.82 o 
  -2  -1  17     1194.87     1209.29     22.52 o 
  -2  -1  16      117.74      111.95     14.04 o 
  -2  -1  15     1062.78     1012.70     20.06 o 
  -2  -1  14      766.06      889.98    186.85 o 
  -2  -1  14      766.15      806.02     21.19 o 
  -2  -1  13      269.24      343.81     30.68 o 
  -2  -1  13      392.24      334.15     17.60 o 
  -2  -1  12     2272.06     3162.77     61.33 o 
   2  -1 -11     4210.77     5159.47   1299.97 o 
   2  -1 -10      327.64      385.01     92.16 o 
  -2  -1   9     7690.64     6754.85    247.25 o 
  -2  -1   8     2003.18     1706.75     64.69 o 
  -2  -1   7     1468.00     1196.47     23.88 o 
  -2  -1   6      821.37      670.38     14.80 o 
   2  -1  -5     4396.01     4185.80    245.18 o 
  -2  -1   5     5681.60     4475.77     56.74 o 
   2  -1  -4      121.60      121.38     10.25 o 
  -2  -1   4      606.24      645.11    126.41 o 
  -2  -1   3     5342.20     5589.40     34.82 o 
  -2  -1   3     5496.00     5478.89     52.62 o 
   2  -1  -2    16359.56    17227.68    154.60 o 
  -2  -1   2    16371.73    16501.92     72.01 o 
  -2  -1   1    20340.78    21166.21    355.76 o 
   2  -1  -1    23841.69    24272.21     71.16 o 
  -2  -1   0     2245.57     2210.30     25.54 o 
   2  -1   0     2668.23     2682.06     27.71 o 
  -2  -1  -1    18599.88    18671.63   3464.31 o 
   2  -1   1    22428.47    21763.94     72.89 o 
  -2  -1  -2     3143.91     3301.58    913.68 o 
  -2  -1  -3     1822.64     1726.37    163.30 o 
  -2  -1  -4     2574.83     1914.43     43.04 o 
   2  -1   4     2597.72     2435.71     30.55 o 
  -2  -1  -5     6830.18     5093.77     69.68 o 
   2  -1   5     7657.61     7952.53     50.73 o 
  -2  -1  -6       35.98       34.52     26.88 o 
   2  -1   6      190.58      212.39     16.54 o 
   2  -1   7     9756.76     8390.88    811.16 o 
   2  -1   7    10033.08    10705.94     54.84 o 
   2  -1   8      122.77      116.94     30.42 o 
   2  -1   8      499.82      494.49     16.13 o 
  -2  -1  -9      660.82      630.91     38.71 o 
  -2  -1 -10     2737.49     2630.43    149.17 o 
  -2  -1 -11      133.15      119.33     28.61 o 
  -2  -1 -12      333.78      279.16     21.43 o 
  -2  -1 -13      653.48      607.79     25.40 o 
   2  -1  13      704.16      717.19     46.88 o 
   2  -1  14        0.50       24.61     15.56 o 
   2  -1  14      144.69      105.82     14.68 o 
  -2  -1 -15      739.55      667.57     64.50 o 
   2  -1  15      939.59      958.65     84.48 o 
   2  -1  16        0.95        7.05     11.88 o 
   2  -1  16       23.11        8.83     14.01 o 
   2  -1  17      375.99      377.44     14.76 o 
   2  -1  17      600.89      554.20     17.67 o 
  -2  -1 -18       13.28       -4.05      9.19 o 
   2  -1  19      835.74      807.97     14.08 o 
   2  -1  20      151.02      124.02     14.20 o 
   2  -1  21       84.84       51.70     13.39 o 
  -2   0  22     2298.07     2108.16     16.34 o 
  -2   0  20     8392.35     8104.50     42.32 o 
  -2   0  18     5381.46     5292.61     40.10 o 
  -2   0  16     2524.90     2640.57     31.24 o 
  -2   0  14     9411.12    10101.40    308.54 o 
  -2   0  14    10572.99    11636.14     61.36 o 
  -2   0  12    13620.42    20341.56    134.43 o 
   2   0 -10     6067.79     7668.51   1140.27 o 
   2   0  -8     1313.32     1356.35     61.79 o 
  -2   0   6      102.06       83.12     21.74 o 
  -2   0   4    16106.27    17031.32    338.04 o 
  -2   0   4    16126.30    18569.44     89.60 o 
  -2   0   2      129.09      160.83     16.38 o 
  -2   0   2      366.53      436.05     27.28 o 
  -2   0   0    15473.09    17573.79    911.87 o 
  -2   0  -2     1261.47     1244.23    194.68 o 
  -2   0  -4     3137.97     2281.41     37.44 o 
  -2   0  -6     1771.00     1192.55     34.07 o 
   2   0   8     9815.00     8035.56    126.19 o 
   2   0  10     7109.89     6713.70    627.93 o 
  -2   0 -10     8251.99     7667.53    153.36 o 
  -2   0 -12     3866.73     4008.88   1055.79 o 
  -2   0 -12     6430.40     5495.31     44.01 o 
  -2   0 -14     6172.85     5395.95    428.11 o 
   2   0  14     7944.23     7811.88     43.17 o 
  -2   0 -16     8113.44     7797.41    929.88 o 
   2   0  16     8588.69     8388.63     44.57 o 
  -2   0 -18     5205.56     4952.09    208.91 o 
   2   0  20      573.44      504.33     39.81 o 
  -2   1  22      144.98      121.88      7.26 o 
  -2   1  21       59.64       56.37      8.50 o 
  -2   1  20       32.10       17.92     10.00 o 
  -2   1  19      231.87      240.17     13.96 o 
  -2   1  18       48.32       20.13     12.29 o 
  -2   1  17     1194.86     1293.03     23.39 o 
  -2   1  16      117.74      132.71     14.07 o 
  -2   1  15     1062.78     1117.04     22.81 o 
  -2   1  14      766.06      866.81     21.70 o 
  -2   1  14      766.15      886.63     25.36 o 
  -2   1  13      269.23      291.80     19.65 o 
  -2   1  13      392.23      416.40     22.38 o 
  -2   1  12     2272.06     3057.29     52.07 o 
  -2   1  11     4210.77     5669.41     66.43 o 
  -2   1  10      327.64      393.99     25.33 o 
  -2   1   9     7690.65     8244.94     75.02 o 
   2   1  -8     2003.18     2100.45     63.83 o 
   2   1  -7     1468.00     1464.17     29.27 o 
   2   1  -6      821.37      743.43     82.07 o 
  -2   1   6      828.15      853.09     32.71 o 
  -2   1   5     4396.01     4562.58    251.71 o 
  -2   1   5     5681.61     6111.19    521.16 o 
   2   1  -4      121.60       97.50     14.55 o 
  -2   1   4      606.24      634.37     28.55 o 
  -2   1   3     5342.19     5082.23     50.28 o 
  -2   1   3     5496.00     5958.51     43.64 o 
  -2   1   2    16359.56    15698.86     74.09 o 
  -2   1   0     2245.56     2453.46     18.62 o 
  -2   1  -1    18599.88    19215.21     48.26 o 
  -2   1  -2       64.68      118.17     10.90 o 
  -2   1  -3     1822.64     1707.59     32.92 o 
  -2   1  -4     2574.83     2983.85     34.95 o 
  -2   1  -4     2597.72     2824.92     20.44 o 
  -2   1  -5     6830.19     7577.37     59.45 o 
  -2   1  -5     7657.61     7045.61     32.62 o 
  -2   1  -6       35.98       56.75     18.33 o 
  -2   1  -6      190.58      140.14     13.01 o 
  -2   1  -7     9756.76     7397.56    326.74 o 
  -2   1  -7    10033.08     7986.67     40.20 o 
   2   1   8      122.78       92.52     19.94 o 
  -2   1  -8      499.82      382.75     15.35 o 
   2   1   9      660.82      615.58     91.96 o 
  -2   1  -9     2108.37     1695.07     22.81 o 
   2   1  10     2737.49     2795.69    650.13 o 
  -2   1 -10     2799.16     2501.62     32.52 o 
   2   1  11      133.15      115.95     19.62 o 
  -2   1 -11      925.72      811.78     20.42 o 
  -2   1 -12      333.78      293.73     25.75 o 
  -2   1 -12      761.44      662.47     20.29 o 
  -2   1 -13      653.48      579.03     32.59 o 
  -2   1 -13      704.16      686.13     33.98 o 
   2   1  14      144.69      138.11     16.29 o 
   2   1  15      939.59      993.37     80.89 o 
   2   1  16        0.95        2.38     11.14 o 
   2   1  16       23.11       13.68     14.75 o 
  -2   1 -17      375.99      376.37     34.92 o 
   2   1  17      600.90      597.88     18.33 o 
   2   1  18       13.28       -3.07     10.22 o 
   2   1  19      835.74      786.75     68.91 o 
   2   1  20      151.02      132.59      8.84 o 
  -2   1 -21       84.84       47.34      5.79 o 
  -2   2  21     1507.87     1503.36     17.12 o 
  -2   2  20     1551.58     1626.38     20.90 o 
  -2   2  19     2199.01     2177.80     26.18 o 
  -2   2  18     2866.60     3018.03     32.15 o 
  -2   2  17     6041.24     6188.96     45.94 o 
  -2   2  16      551.42      516.65     18.41 o 
  -2   2  15     6519.12     6930.50     49.09 o 
  -2   2  14      953.44     1116.39     28.33 o 
  -2   2  13     2973.57     3343.23     38.05 o 
  -2   2  11     1608.81     2154.25     39.97 o 
  -2   2  10     3663.56     4167.51     50.66 o 
  -2   2   9     4096.78     4430.10     50.24 o 
  -2   2   8      957.13     1109.48     34.65 o 
  -2   2   7     6943.67     8574.57     63.45 o 
  -2   2   6      218.90      219.65     27.36 o 
  -2   2   5     1481.05     1791.31    210.64 o 
  -2   2   4     2716.44     2529.29     47.04 o 
  -2   2   3      264.11      297.08     22.26 o 
  -2   2  -1       82.00      116.13      6.38 o 
  -2   2  -2       30.33       42.76      5.09 o 
  -2   2  -5     6015.24     5693.53   1675.91 o 
   2   2   6      192.70      168.67     21.98 o 
  -2   2  -7     3554.96     3611.90    551.89 o 
  -2   2  -8     4051.85     2905.89     44.80 o 
  -2   2  -9     2408.03     1660.13     37.19 o 
  -2   2 -10     1491.73     1158.27     32.89 o 
  -2   2 -11     7259.13     5813.61     71.56 o 
   2   2  11     7561.95     7046.96     66.83 o 
  -2   2 -12      759.72      664.60     28.62 o 
   2   2  12     1713.56     1590.42     39.42 o 
   2   2  13     6086.09     6391.73    129.18 o 
   2   2  14     1641.21     1725.24     98.19 o 
   2   2  15     2384.71     2645.42     28.80 o 
   2   2  15     3611.75     3674.08     32.06 o 
   2   2  16     1534.56     1518.13     86.64 o 
   2   2  17     1148.64     1188.41     20.50 o 
   2   2  17     2285.74     2274.73     26.57 o 
   2   2  18     1830.29     1674.88    220.27 o 
  -2   2 -19     2022.27     1821.80    251.00 o 
  -2   2 -20      441.90      384.32     12.52 o 
  -2   2 -21     2651.92     2207.64     17.49 o 
  -2   3  21      322.65      291.39     10.07 o 
  -2   3  20       21.96       19.62      9.67 o 
  -2   3  19        1.33        5.74     10.89 o 
  -2   3  18       20.15        9.48      9.26 o 
  -2   3  17        2.51        5.67     13.71 o 
  -2   3  16      488.33      413.44     18.68 o 
  -2   3  15       64.78       13.75     23.41 o 
  -2   3  14     3157.41     3691.87     42.93 o 
  -2   3  13        6.98      -23.79     23.79 o 
  -2   3  12     3457.85     3528.72     39.39 o 
  -2   3   6    23067.28    19980.96    121.14 o 
  -2   3   5      345.14      395.93     35.66 o 
  -2   3   4    21390.71    20238.42    103.25 o 
  -2   3   3      321.96      308.81     28.40 o 
  -2   3  -2    18926.52    19227.96     49.17 o 
   2   3  10     5698.41     4960.84     61.57 o 
   2   3  11      179.30      202.76     25.33 o 
   2   3  12     2505.58     2237.32     46.63 o 
   2   3  13        0.64      -18.41     18.41 o 
   2   3  13        1.93      -15.14     15.14 o 
   2   3  14     1018.37     1029.12     42.75 o 
   2   3  15      155.96      145.41     17.31 o 
   2   3  16      233.76      177.21     20.25 o 
   2   3  17      157.00      164.18     12.19 o 
  -2   3 -19      126.80      109.38     12.87 o 
  -2   3 -20      376.49      312.89     11.57 o 
  -2   3 -21       59.25       50.47      6.61 o 
  -2   4  21     3316.51     2823.72     17.69 o 
  -2   4  20      332.16      310.23     11.68 o 
  -2   4  19     1477.16     1407.38    107.53 o 
  -2   4  18      477.47      491.77     50.82 o 
  -2   4  17     3882.45     4260.70     39.16 o 
  -2   4  16      829.99      880.33     22.86 o 
  -2   4  15     9023.62    10052.70     64.93 o 
  -2   4  14      434.70      416.28     27.13 o 
  -2   4  13     2790.50     3072.07     41.96 o 
  -2   4  12     1595.06     1681.53     33.92 o 
  -2   4  11     2200.22     2111.38     34.71 o 
  -2   4   6      110.62       59.97     34.43 o 
  -2   4   5     2345.56     2297.82     49.18 o 
  -2   4   4      127.13      118.14     28.32 o 
  -2   4   3     1379.42     1249.67     35.97 o 
  -2   4  -2      330.02      311.20      8.22 o 
   2   4  10     1363.40     1304.78     41.17 o 
   2   4  11     5866.47     5441.21     68.32 o 
   2   4  12     1217.62     1120.60     40.26 o 
   2   4  13     4044.41     4094.01     63.87 o 
  -2   4 -19     2235.49     1771.71     24.22 o 
  -2   4 -20      316.54      250.69     10.87 o 
  -2   5  20        7.99       16.06      7.37 o 
  -2   5  19      223.87      229.89      8.83 o 
  -2   5  18      277.01      229.36     11.02 o 
  -2   5  17     1425.06     1408.72     57.24 o 
  -2   5  16       24.13       51.96     15.59 o 
  -2   5  15     1317.89     1437.78     32.58 o 
  -2   5  14     1452.36     1481.01     34.07 o 
  -2   5  13      574.09      705.45     29.78 o 
  -2   5  12     3072.77     3226.22     43.19 o 
  -2   5  11     2372.92     2502.28     38.24 o 
  -2   5  10     1330.92     1397.54     32.04 o 
  -2   5   2     5217.00     5171.45     57.12 o 
   2   5   9     1264.05     1107.57     42.67 o 
   2   5  10     2704.89     2365.46     50.98 o 
   2   5  11      779.41      668.09     38.58 o 
   2   5  12     1471.29     1317.27     45.84 o 
  -2   5 -19      301.10      256.96     12.71 o 
   2   5  20      312.90      299.46      7.71 o 
  -2   6  19       17.10       14.24      8.02 o 
  -2   6  18     3471.76     3184.55     97.79 o 
  -2   6  17     1090.73     1075.46     28.36 o 
  -2   6  16     1168.02     1334.81     24.57 o 
  -2   6  16     2006.48     2177.48     26.36 o 
  -2   6  15      862.63      916.98     25.32 o 
  -2   6  14     4287.56     4689.02    152.11 o 
  -2   6  13      207.82      152.03     28.55 o 
  -2   6  12     6774.45     6845.28     59.62 o 
  -2   6  11      170.31       56.79     29.83 o 
  -2   6  10     3360.09     3452.46     46.10 o 
  -2   6   9      802.64      740.37     30.77 o 
  -2   6   8     1638.62     1754.09     35.88 o 
   2   6   7      197.61      154.36     28.55 o 
  -2   6  -8     4303.23     4077.81    246.54 o 
  -2   6  -9      682.53      637.21     26.35 o 
  -2   6 -10     3105.20     2793.42     40.55 o 
  -2   6 -18     4294.57     3333.39     30.30 o 
  -2   6 -19      216.76      189.78     31.06 o 
  -2   7  18      124.49      112.73      5.93 o 
  -2   7  17      848.47      809.42     40.49 o 
  -2   7  16        2.44        5.91     12.87 o 
  -2   7  15      486.39      507.64     43.49 o 
  -2   7  14      397.79      328.61     19.03 o 
  -2   7  13      893.20      863.44     26.36 o 
  -2   7  12      494.64      468.22     39.04 o 
  -2   7  11     4738.16     4556.33    282.69 o 
  -2   7  10      919.32      940.88    117.68 o 
  -2   7   9     6932.28     7124.94    642.99 o 
  -2   7   8      541.74      547.66     77.98 o 
  -2   7   7     5222.95     5846.11    322.85 o 
  -2   7   6      374.95      426.25     98.87 o 
  -2   7   5     4748.12     5452.17    158.89 o 
   2   7   1    11841.70     8442.07     80.29 o 
   2   7   3     3737.39     3288.23     56.33 o 
   2   7   4      106.52      128.47     25.30 o 
   2   7   5     5784.52     6611.21   1226.95 o 
  -2   7  -6      544.14      584.63    101.80 o 
  -2   7  -7     5976.50     5809.74    567.63 o 
  -2   7  -8      105.97      106.43     23.72 o 
  -2   7  -9     2382.52     2480.78     33.67 o 
  -2   7 -10      781.53      779.59     24.85 o 
  -2   7 -17      456.86      379.18     13.58 o 
  -2   7 -18      138.23      134.90     22.82 o 
  -2   8  17     1488.20     1165.58    123.17 o 
  -2   8  16      310.11      256.99     20.22 o 
  -2   8  15     1133.77     1048.82     18.17 o 
  -2   8  14     1843.95     1845.65     24.04 o 
  -2   8  13      464.96      479.33     22.28 o 
  -2   8  12     3406.60     3406.96     36.86 o 
  -2   8  11      534.40      501.44     47.10 o 
  -2   8  10     2266.00     2200.17    197.26 o 
  -2   8   9      971.41      844.90    107.77 o 
  -2   8   8      835.65      843.51     23.09 o 
  -2   8   7      720.72      642.51     22.23 o 
  -2   8   6      224.71      252.94     18.78 o 
  -2   8   5      353.55      360.56     18.64 o 
  -2   8   4     1901.21     2342.44     27.48 o 
  -2   8   3      425.75      382.62     16.33 o 
  -2   8  -4      409.14      370.63    151.13 o 
   2   8   5     1540.27     1724.75    424.76 o 
  -2   8  -6      265.78      285.51     23.52 o 
  -2   8  -7     1223.79     1432.46     29.99 o 
  -2   8  -8     4316.56     4450.42     43.46 o 
  -2   8  -9     1163.50     1074.97     27.56 o 
  -2   8 -10     3338.46     3121.12     37.32 o 
   2   8  15     1040.06     1034.11     14.74 o 
  -2   8 -16     2877.27     2492.32    497.65 o 
   2   8  17      625.65      575.34      8.42 o 
  -2   9  15        8.70       12.60      6.19 o 
  -2   9  15      135.92      115.30      8.06 o 
  -2   9  14     1962.01     1792.48     99.65 o 
  -2   9  13       97.77       78.96     13.28 o 
  -2   9  12     1760.37     1594.24     22.30 o 
  -2   9  11      100.58       87.20     15.84 o 
  -2   9  10     2773.89     2150.70     27.47 o 
  -2   9   9     1662.60     1418.29     24.07 o 
  -2   9   8     4807.88     4342.03     36.77 o 
  -2   9   7      556.36      561.74     19.01 o 
  -2   9   6     6951.54     6798.10     43.62 o 
  -2   9   5      783.62      801.32     19.79 o 
  -2   9  -3      320.21      392.95     24.89 o 
  -2   9  -4     6731.40     8985.08     62.72 o 
  -2   9  -5     1770.39     2277.27     36.79 o 
  -2   9  -6     2885.67     3531.21     42.17 o 
  -2   9  -7     1219.57     1371.75     30.65 o 
  -2   9  -8     1871.81     2161.89     34.62 o 
  -2   9  -9      347.41      386.98     22.95 o 
  -2   9 -10     2523.60     2121.33    132.82 o 
   2   9  11      231.72      206.70     14.44 o 
   2   9  12      758.11      683.41     16.35 o 
   2   9  13       69.15       64.53     12.29 o 
   2   9  14       13.99       18.59      7.04 o 
   2   9  15      675.90      685.66      9.25 o 
  -2  10  13     1826.81     1493.86     14.86 o 
  -2  10  12      101.79       67.89      9.97 o 
  -2  10  11     1221.61     1031.71     16.57 o 
  -2  10  10       64.29       37.00      9.99 o 
  -2  10   9     1215.99      933.45     18.04 o 
  -2  10   7     1826.83     1647.07    339.61 o 
  -2  10   6       15.82       -9.58     15.03 o 
  -2  10   5      515.75      421.03     15.06 o 
  -2  10   4      283.48      254.74     13.85 o 
  -2  10  -1       28.89       50.80     22.02 o 
  -2  10  -2       33.62       19.19     20.91 o 
  -2  10  -3     1200.84     1453.79     32.84 o 
  -2  10  -4      165.11      211.06     23.75 o 
  -2  10  -5     2507.20     3045.81     40.23 o 
  -2  10  -6       37.67       38.69     18.73 o 
  -2  10  -7     1821.26     2037.84     32.76 o 
  -2  10  -8       41.96       -1.92     19.38 o 
  -2  10  -9     1888.62     1811.47     27.85 o 
  -2  10 -10       66.48       57.94     10.85 o 
  -2  11  11      740.95      558.97      8.88 o 
  -2  11  10      816.85      601.79     10.93 o 
  -2  11   9      760.63      509.43     10.85 o 
  -2  11   8     1062.83      686.63     12.98 o 
  -2  11   7     1756.39     1181.23     15.72 o 
   2  11  -6     5620.80     4076.86     29.45 o 
  -2  11   6     5671.65     4843.86    941.73 o 
   2  11  -5     1909.11     1742.75    383.39 o 
   2  11  -4     4760.85     4566.64    634.63 o 
  -2  11   3     2020.47     2238.55     30.91 o 
  -2  11   2     2881.48     3091.91     36.09 o 
  -2  11   1     1392.83     1633.64     29.93 o 
  -2  11   0     3136.79     3952.32     41.62 o 
  -2  11  -1     2098.49     2696.30     36.73 o 
  -2  11  -2     6645.17     8898.65     59.19 o 
  -2  11  -3     1905.98     2603.33     36.00 o 
  -2  11  -4     3562.30     4463.69     42.98 o 
  -2  11  -5      790.27      973.14     26.07 o 
  -2  11  -6     1328.17     1320.07     26.88 o 
  -2  11  -7     1603.79     1646.13     27.12 o 
  -2  11  -8      619.95      547.78     19.04 o 
  -2  11  -9      129.01       82.94      9.19 o 
   2  12  -5      123.27       94.07      7.67 o 
  -2  12   5      318.50      246.65     12.35 o 
   2  12  -4       38.57        4.11     15.32 o 
  -2  12   3       82.23       48.64     20.24 o 
  -2  12   2       99.00       67.56     23.31 o 
  -2  12   1       38.32       14.06     19.44 o 
  -2  12   0      487.61      516.25     19.46 o 
  -2  12  -1       13.66       -6.16     17.17 o 
  -2  12  -2      487.91      581.90     20.01 o 
  -2  12  -3      373.31      444.29     19.01 o 
  -2  12  -4      202.57      246.89     16.94 o 
  -2  12  -5     1060.44     1258.65     21.59 o 
  -2  12  -6     1016.98     1083.51     19.17 o 
  -3 -12   6      707.38      610.90     10.51 o 
  -3 -12   6     1265.35     1343.33     23.16 o 
  -3 -12   5     2589.66     2257.98     19.15 o 
  -3 -12   5     2806.27     3012.57     29.79 o 
  -3 -12   4     1712.32     1626.67    328.41 o 
  -3 -12   3     1340.17     1300.64    211.39 o 
  -3 -12   2     2869.54     3016.03    793.75 o 
   3 -12  -1     2639.04     2392.23     23.95 o 
  -3 -12   0     4331.79     4222.44    292.64 o 
  -3 -12  -1     4929.15     4846.13    399.05 o 
  -3 -12  -2     4644.00     4907.68    437.25 o 
  -3 -12  -3     3043.26     2950.18     82.53 o 
   3 -12   4     3151.27     2948.43    327.84 o 
  -3 -12  -5     1638.22     1635.52     19.95 o 
  -3 -12  -6     3097.56     2804.92     21.96 o 
  -3 -11  10     1810.82     1626.40     17.84 o 
  -3 -11   9      472.55      390.80     11.30 o 
  -3 -11   8     3146.58     2693.42    166.57 o 
  -3 -11   7      470.45      459.55     19.23 o 
  -3 -11   6     2016.02     1922.20     24.48 o 
  -3 -11   5      662.00      752.57     19.29 o 
  -3 -11   4      236.91      309.02     17.16 o 
  -3 -11   3      167.70      146.76     15.86 o 
  -3 -11   2      134.48      121.28     12.17 o 
  -3 -11   1      315.55      321.26     12.98 o 
  -3 -11   0      725.32      685.69     60.94 o 
  -3 -11  -1       93.73       79.21     12.41 o 
   3 -11   2       33.48       15.77     11.96 o 
  -3 -11  -3       59.61       56.39     14.55 o 
   3 -11   4      720.64      818.09     41.52 o 
  -3 -11  -5      635.84      708.54     19.91 o 
   3 -11   6      859.98      915.71     50.75 o 
   3 -11   7      120.87      142.54     27.01 o 
  -3 -11  -8      705.62      744.53     84.11 o 
  -3 -11  -9       11.21        5.59      6.01 o 
   3 -11   9      100.15       44.04     14.47 o 
  -3 -11 -10     1106.73     1082.91     12.66 o 
  -3 -10  12       21.61       27.72      8.23 o 
  -3 -10  11      519.71      453.97     31.99 o 
  -3 -10  10      276.39      242.15     12.55 o 
  -3 -10   9      275.65      277.04     13.84 o 
  -3 -10   8      682.30      605.70     15.51 o 
  -3 -10   8      725.30      791.04     27.35 o 
  -3 -10   7     4034.76     4237.33     37.36 o 
  -3 -10   6       54.75       65.83     10.96 o 
  -3 -10   4       18.34       17.56     15.43 o 
  -3 -10   3     7436.19     9068.82     56.40 o 
  -3 -10   2      338.33      420.64     18.37 o 
  -3 -10   1     3682.79     4238.17     39.14 o 
  -3 -10   0       27.72       12.74     16.11 o 
  -3 -10  -1     4804.88     4967.98     40.04 o 
  -3 -10  -2      521.66      576.20     72.96 o 
  -3 -10  -3    13622.97    14119.15   2125.85 o 
  -3 -10  -4       14.59       29.17     29.80 o 
   3 -10   5    12006.02    11857.79   1300.80 o 
  -3 -10  -6       26.86       40.58     18.16 o 
   3 -10   7     4060.07     4252.17     84.74 o 
  -3 -10  -8      356.88      340.18     19.99 o 
  -3 -10  -9     5130.40     4556.80     33.90 o 
   3 -10   9     5182.29     5580.33     46.97 o 
  -3 -10 -10      242.14      231.03     10.20 o 
   3 -10  10      294.16      286.22     20.48 o 
   3 -10  11     3861.51     3687.89    360.69 o 
   3 -10  12       18.81       18.59      6.79 o 
  -3 -10 -13     1451.69     1318.24     26.00 o 
  -3  -9  14     2799.12     2501.12     17.00 o 
  -3  -9  13      991.11      928.71     14.73 o 
  -3  -9  12     1366.90     1222.74     19.21 o 
  -3  -9  11      957.72      861.56     18.38 o 
  -3  -9  10     1695.57     1558.71     30.05 o 
  -3  -9   9      195.00      185.28     13.04 o 
  -3  -9   9      499.47      650.45     30.06 o 
  -3  -9   8     4941.96     4632.24     37.39 o 
  -3  -9   7       46.31       61.33     11.96 o 
  -3  -9   6     2637.14     2638.49     31.59 o 
  -3  -9   5      470.97      514.14     18.17 o 
  -3  -9   4      976.46     1069.74     22.99 o 
  -3  -9   3     1280.81     1317.27     21.54 o 
  -3  -9   2      958.15      987.28     20.20 o 
  -3  -9   1      430.65      560.79     19.94 o 
  -3  -9   0      261.41      345.10     15.98 o 
   3  -9   1     1617.97     2003.59    426.36 o 
  -3  -9  -2      417.23      477.32     18.53 o 
  -3  -9  -3      357.57      441.85     18.64 o 
   3  -9   4      612.08      617.76    110.62 o 
  -3  -9  -5       94.94      110.19     36.35 o 
   3  -9   6     2166.23     2135.06    130.27 o 
   3  -9   7      487.03      593.97     45.96 o 
   3  -9   8     1067.06     1141.82     95.95 o 
  -3  -9  -9     1654.29     1612.73     62.57 o 
   3  -9  10      852.07      806.72     39.14 o 
  -3  -9 -11      963.76     1022.39     83.05 o 
   3  -9  12     2136.84     2198.27    159.70 o 
   3  -9  13      696.32      712.10     68.55 o 
  -3  -9 -14     1856.77     1802.84     49.26 o 
   3  -9  15     1102.84     1042.01     11.09 o 
  -3  -8  16      115.71      105.51      7.86 o 
  -3  -8  15       42.48       38.12      6.74 o 
  -3  -8  14       44.50       31.02      8.45 o 
  -3  -8  13       60.32       73.84     10.69 o 
  -3  -8  12      175.73      162.62     13.04 o 
  -3  -8  11      265.64      231.54     14.58 o 
  -3  -8  10     1953.01     1949.39     70.77 o 
  -3  -8   9      543.78      570.36     17.51 o 
  -3  -8   8     3902.33     3883.29     35.29 o 
  -3  -8   7     1338.86     1606.05     28.74 o 
  -3  -8   6     5467.06     6420.33     47.94 o 
  -3  -8   5     1254.18     1433.36     23.95 o 
  -3  -8   4     3686.12     3840.74     81.16 o 
  -3  -8   3     2109.51     2334.85    343.25 o 
  -3  -8   3     2892.01     3367.05     33.71 o 
   3  -8  -2     9008.93     9187.14    872.43 o 
  -3  -8   2     9646.91    10378.29     52.91 o 
  -3  -8   1      971.26      984.49     39.20 o 
  -3  -8   1     1685.99     2192.09     28.63 o 
  -3  -8   0    10223.04     9864.93    237.26 o 
  -3  -8   0    12147.25    14829.88     64.73 o 
   3  -8   1     3797.26     3053.23     85.05 o 
  -3  -8  -1     3980.07     4087.85    118.69 o 
   3  -8   2     3389.41     2669.48     79.80 o 
  -3  -8  -2     5085.09     6552.20    178.99 o 
   3  -8   3     4157.33     3937.99     90.86 o 
  -3  -8  -3     4554.37     5255.87    711.11 o 
   3  -8   4     3371.44     3812.93     87.37 o 
  -3  -8  -4     4065.25     4548.00    510.07 o 
  -3  -8  -5      422.69      432.93     19.08 o 
  -3  -8  -6    17146.61    17642.44    830.84 o 
   3  -8   7     2229.94     2265.09     75.37 o 
   3  -8   8     7994.01     7896.31     58.76 o 
  -3  -8  -9     4511.82     4362.85    198.27 o 
  -3  -8 -10      654.61      631.65     17.45 o 
   3  -8  10     1022.21     1101.81     32.15 o 
   3  -8  11     2854.27     2827.17    183.03 o 
   3  -8  12     1435.16     1415.10     42.99 o 
   3  -8  13     1782.75     1752.47     34.66 o 
   3  -8  14     1188.44     1173.40     25.56 o 
  -3  -8 -15       49.58       33.10      7.31 o 
   3  -8  16     1695.80     1648.66     23.59 o 
  -3  -7  17     2871.26     2691.53     19.78 o 
  -3  -7  16      160.00      138.40      9.49 o 
  -3  -7  15     1755.80     1653.39     21.62 o 
  -3  -7  14      134.56      135.37     11.07 o 
  -3  -7  13     4331.35     4204.68     36.86 o 
  -3  -7  12      204.72      195.58     14.21 o 
  -3  -7  11     8911.00     8348.35     85.71 o 
  -3  -7  10      354.40      337.33     44.49 o 
  -3  -7   9     2270.13     2339.29     28.39 o 
   3  -7  -8      199.53      175.05     41.94 o 
   3  -7  -7     1030.55     1038.62     24.13 o 
  -3  -7   6      103.32       86.80     13.64 o 
   3  -7  -6      108.25      149.11     45.28 o 
  -3  -7   5     2627.05     2730.41    240.13 o 
  -3  -7   5     2663.15     2804.49     28.08 o 
  -3  -7   4      843.72      918.07     83.24 o 
  -3  -7   4      847.31      891.12     19.07 o 
   3  -7  -3     1192.05     1191.26     79.17 o 
  -3  -7   3     1205.53     1254.12     18.81 o 
  -3  -7   2      582.13      564.51     28.90 o 
  -3  -7   2      599.65      621.89     15.23 o 
   3  -7  -1      358.34      391.79     25.56 o 
  -3  -7   1      368.06      457.10     14.19 o 
   3  -7   0      242.15      208.61     21.70 o 
  -3  -7   0      287.72      292.66     14.08 o 
  -3  -7  -1       51.67       52.89     19.26 o 
  -3  -7  -1      119.12      132.80     12.89 o 
   3  -7   2       93.09       72.68     29.54 o 
  -3  -7  -2      202.66      231.66     21.58 o 
   3  -7   3       71.68       42.43     27.36 o 
  -3  -7  -3      296.05      315.41     19.06 o 
   3  -7   4       19.06       10.65     32.92 o 
  -3  -7  -4      177.86      199.03     27.73 o 
   3  -7   5      191.80      188.21     38.64 o 
   3  -7   5      686.27      611.36     51.70 o 
   3  -7   6       26.20       42.18     37.97 o 
   3  -7   6       45.65       34.87     13.95 o 
  -3  -7  -7     3534.87     4040.88    448.88 o 
   3  -7   7     3728.83     3833.12     69.68 o 
   3  -7   8      160.60      136.80     26.01 o 
   3  -7   8      198.16      196.39     16.79 o 
   3  -7   9     5566.90     5238.42    143.05 o 
  -3  -7 -10       66.98       63.40     11.98 o 
   3  -7  10      133.69      101.58     24.70 o 
  -3  -7 -11     2367.55     2254.01     31.97 o 
  -3  -7 -12       59.98       69.65     13.21 o 
  -3  -7 -13     2532.65     2687.48    101.42 o 
   3  -7  14        0.28        4.11     17.34 o 
  -3  -7 -15     5583.25     5572.78    100.71 o 
  -3  -7 -16        6.16       11.92      8.54 o 
   3  -7  17     7597.78     7379.51     83.39 o 
  -3  -6  19       24.40       13.90      5.14 o 
  -3  -6  18        3.01       -3.33      6.69 o 
  -3  -6  17      331.53      289.35     32.62 o 
  -3  -6  16        2.68       -1.45     18.53 o 
  -3  -6  15      147.79      114.89     12.62 o 
  -3  -6  14        4.30        3.29     12.87 o 
  -3  -6  13      480.82      440.77     16.38 o 
  -3  -6  12       47.80       53.47     12.76 o 
  -3  -6  11      147.24      124.18     14.35 o 
  -3  -6  10     3266.45     3298.07     38.41 o 
   3  -6  -9      192.53      208.55     18.24 o 
   3  -6  -8     4768.05     4683.99    198.88 o 
  -3  -6   7     1094.66     1261.98     23.88 o 
   3  -6  -6      909.69      888.80     30.75 o 
  -3  -6   5     1911.89     2085.77    149.58 o 
  -3  -6   4     4749.74     5056.46    174.98 o 
  -3  -6   3     1078.23     1247.08     35.12 o 
  -3  -6   2    18801.45    19299.61    663.33 o 
  -3  -6   1     1871.73     2092.28     43.27 o 
  -3  -6   0    18319.22    17969.18    728.02 o 
   3  -6   1     3154.63     2975.85    310.92 o 
  -3  -6  -2     7997.66     7256.69   1274.88 o 
   3  -6   3     6539.84     5370.27    383.01 o 
  -3  -6  -3     6742.78     6784.10     71.52 o 
   3  -6   4     7156.61     6192.73    216.58 o 
   3  -6   5      462.33      425.58     49.36 o 
  -3  -6  -6    10365.04    12285.02    154.18 o 
   3  -6   7      101.16      118.45     24.09 o 
  -3  -6  -7      307.20      343.46     17.10 o 
  -3  -6  -8     6773.96     7791.52    928.16 o 
   3  -6   8     7671.42     7923.98    119.99 o 
   3  -6   9     5132.92     4925.33    250.74 o 
   3  -6   9     5169.16     4648.98     48.43 o 
   3  -6  10     3818.55     3802.76    215.14 o 
   3  -6  10     4433.37     4042.91     47.08 o 
   3  -6  11     1279.94     1276.17     31.27 o 
   3  -6  12     3891.18     3859.70     40.96 o 
   3  -6  13       21.22       15.15     11.40 o 
  -3  -6 -14     4491.65     4429.08     60.05 o 
   3  -6  15       67.35       71.41     12.03 o 
  -3  -6 -16     1792.93     1776.97     95.92 o 
   3  -6  17       81.62      102.20      8.20 o 
  -3  -6 -18       17.34       14.35      5.72 o 
  -3  -5  20      317.25      297.77      7.11 o 
  -3  -5  19     2299.25     2090.80     35.74 o 
  -3  -5  18     1124.03     1072.17     16.20 o 
  -3  -5  17     1942.60     1883.40     57.51 o 
  -3  -5  16     3533.38     3483.36     30.83 o 
  -3  -5  15     1504.41     1547.18     44.71 o 
  -3  -5  14     3494.72     3464.95     33.01 o 
  -3  -5  13     5560.09     5417.85     68.12 o 
  -3  -5  12      493.92      447.44     18.01 o 
  -3  -5  11     6702.24     6322.97     92.59 o 
  -3  -5  10     1415.76     1313.07     22.80 o 
  -3  -5   9     1052.36     1038.20     28.90 o 
   3  -5  -8     3752.25     3868.39    203.86 o 
   3  -5  -7     1688.12     1860.58     97.76 o 
   3  -5  -6      834.11      803.59     93.81 o 
  -3  -5   5     2735.45     2875.29     48.44 o 
   3  -5  -4      122.07      161.68     16.31 o 
  -3  -5   3     1798.52     1861.21     41.61 o 
  -3  -5   2       12.09       21.44     12.85 o 
  -3  -5   1      171.16      155.95     16.30 o 
  -3  -5   0     1084.78     1036.86     28.77 o 
  -3  -5  -1      534.85      571.57     51.81 o 
  -3  -5  -2       25.84       25.01     16.03 o 
   3  -5   3      179.89      147.53     39.49 o 
  -3  -5  -4     4332.15     3478.27    431.41 o 
   3  -5   5       58.69       66.17     27.43 o 
  -3  -5  -6     1753.13     1887.26     53.04 o 
   3  -5   7      702.74      837.50     38.49 o 
  -3  -5  -8     1841.27     1775.05    511.65 o 
  -3  -5  -9     3593.34     3311.14     48.37 o 
  -3  -5 -10     3348.50     3363.29     37.36 o 
  -3  -5 -11     4869.28     4877.32     72.45 o 
   3  -5  12     2883.97     2903.08     60.95 o 
   3  -5  13     2131.77     2130.92     26.40 o 
   3  -5  14     4310.88     4285.28     34.24 o 
   3  -5  15     3294.57     3342.87     32.26 o 
  -3  -5 -16     2538.62     2487.92     23.09 o 
   3  -5  17     3405.21     3382.88     23.67 o 
   3  -5  18     2190.81     2044.01     40.48 o 
   3  -5  19     1723.23     1595.28     44.90 o 
  -3  -4  20      103.88      100.40      7.03 o 
  -3  -4  19      338.20      339.78     10.94 o 
  -3  -4  18       61.81       45.37      9.90 o 
  -3  -4  17      324.02      284.28     12.72 o 
  -3  -4  16       50.79       33.64     11.56 o 
  -3  -4  15       27.59       34.14     10.83 o 
  -3  -4  14       89.37       67.65     11.78 o 
  -3  -4  13     1346.83     1311.16     22.44 o 
  -3  -4  12       24.97       29.09     12.12 o 
  -3  -4  11     2708.89     2631.34     38.04 o 
   3  -4 -10      223.36      326.41     75.19 o 
   3  -4  -9      294.23      392.90     40.03 o 
   3  -4  -8      508.09      369.86    122.63 o 
  -3  -4   7     6331.14     6175.22    327.23 o 
  -3  -4   6     1530.54     1618.15     35.29 o 
  -3  -4   5    26242.15    27684.02    955.97 o 
  -3  -4   4       16.97       20.90     14.71 o 
   3  -4  -3     9715.96    10063.21     72.40 o 
   3  -4  -2      928.38      861.77     50.47 o 
  -3  -4   1     6147.81     6227.57     56.71 o 
   3  -4   0     1031.02      914.65     35.03 o 
  -3  -4  -1    12892.11    11732.03    571.21 o 
  -3  -4  -2       22.82       48.16     20.83 o 
   3  -4   3    22204.60    15108.32   2879.35 o 
  -3  -4  -4     3462.33     2848.91    389.86 o 
   3  -4   5    16708.21    16440.03   1340.99 o 
   3  -4   6      800.15      818.26     34.63 o 
   3  -4   7     5475.19     6229.49    116.75 o 
   3  -4   8      796.73      728.76    166.42 o 
   3  -4   9     8246.88     8067.12   2026.83 o 
   3  -4  10      413.77      435.45     23.25 o 
  -3  -4 -11     8433.30     8518.95    212.86 o 
   3  -4  12      187.53      185.54     21.11 o 
   3  -4  13     3649.84     3529.35     54.81 o 
  -3  -4 -14      719.03      769.88     18.75 o 
   3  -4  15      695.29      792.25     19.64 o 
   3  -4  16      762.69      704.02     15.58 o 
  -3  -4 -17      810.21      782.45     14.31 o 
  -3  -4 -18      412.70      406.41     11.00 o 
  -3  -4 -19      725.64      673.27     16.92 o 
  -3  -4 -20       43.90       41.13      5.42 o 
  -3  -3  21      120.82       91.97      6.85 o 
  -3  -3  20     1837.05     1723.46     17.77 o 
  -3  -3  19       75.81       77.64      9.65 o 
  -3  -3  18     2608.48     2485.28     32.08 o 
  -3  -3  17      104.01       94.18     11.52 o 
  -3  -3  16     7477.14     7521.92    133.00 o 
  -3  -3  15        7.43       25.23     11.54 o 
  -3  -3  14     8402.75     8398.68    195.24 o 
  -3  -3  13      157.64      136.89     12.39 o 
   3  -3 -12     1123.17     1169.51     25.19 o 
   3  -3 -11      326.64      463.82    120.82 o 
   3  -3 -10     5263.17     6328.30   1348.35 o 
   3  -3  -9      328.31      373.91     36.54 o 
   3  -3  -8    16647.62    12563.12   4559.65 o 
   3  -3  -7       98.01       81.89     23.13 o 
  -3  -3   6     4236.33     4066.48     45.49 o 
   3  -3  -5      106.33       70.39     18.14 o 
   3  -3  -4     2029.49     2028.08     34.82 o 
  -3  -3   3       61.73       67.37     13.34 o 
  -3  -3   2      782.60      800.30     20.69 o 
  -3  -3   1        9.81       12.85      9.71 o 
   3  -3   0     1220.79     1220.65     40.16 o 
  -3  -3  -1     1968.33     1962.10     30.00 o 
  -3  -3  -2      552.72      624.65     20.81 o 
  -3  -3  -3      279.60      297.01     23.81 o 
  -3  -3  -4     4791.13     3921.10    998.51 o 
   3  -3   5        1.24       24.45     18.60 o 
  -3  -3  -6     5342.88     5385.87    671.12 o 
  -3  -3  -7     1115.99     1178.11     84.80 o 
  -3  -3  -8     3575.18     3807.42    238.84 o 
   3  -3   9      352.98      241.51    120.45 o 
  -3  -3 -10     3002.29     2950.26    262.20 o 
  -3  -3 -11      944.61     1007.77     29.49 o 
   3  -3  12    15586.86    15105.48    505.50 o 
   3  -3  13      365.09      383.04     19.58 o 
   3  -3  14    11658.61    12171.27     74.93 o 
  -3  -3 -15       50.57       72.41     16.38 o 
  -3  -3 -16     2856.21     2819.34     30.77 o 
   3  -3  17      521.64      537.73     17.85 o 
  -3  -3 -18     5161.92     4990.78     45.67 o 
  -3  -3 -19       71.39       70.10      7.72 o 
  -3  -3 -20     6530.66     6068.94     30.77 o 
  -3  -2  21       25.08        2.70      6.91 o 
  -3  -2  20      570.41      618.48     82.33 o 
  -3  -2  19      497.82      549.66     33.16 o 
  -3  -2  18      220.11      191.44     11.93 o 
  -3  -2  17      609.73      623.10     17.25 o 
  -3  -2  16      369.41      360.02     15.31 o 
  -3  -2  15      201.41      221.77     15.95 o 
  -3  -2  14      115.03      104.35     12.95 o 
  -3  -2  13     1148.84     1215.12     21.01 o 
  -3  -2  12       44.26       41.56     12.80 o 
  -3  -2  11     1825.01     2424.07    660.41 o 
   3  -2 -10      244.33      247.24    113.78 o 
   3  -2  -9     1901.03     1862.05    176.83 o 
   3  -2  -8     6779.87     5529.29   1376.75 o 
  -3  -2   7     3434.89     2815.44    981.11 o 
  -3  -2   6     3477.75     3288.10    563.61 o 
  -3  -2   5    13225.29    12883.88    598.58 o 
   3  -2  -4     2399.82     2602.94     39.92 o 
  -3  -2   3     7621.73     7915.32    130.61 o 
  -3  -2   2    12509.68    12878.32     78.84 o 
  -3  -2   1      314.62      326.96     22.31 o 
  -3  -2   0     8998.92     8873.80     95.54 o 
  -3  -2  -1    16212.43    16280.36    532.69 o 
   3  -2   2     4388.74     4614.94   1067.04 o 
  -3  -2  -3    22041.07    19757.83   4002.44 o 
  -3  -2  -4     4798.13     4059.18    200.22 o 
  -3  -2  -5     4853.11     3818.26    911.98 o 
  -3  -2  -6    12051.13    11276.96   2423.05 o 
  -3  -2  -7     5173.49     5078.08    783.71 o 
  -3  -2  -8     5618.83     4848.25    216.41 o 
  -3  -2  -9     8492.01     6893.70    578.03 o 
  -3  -2 -10      573.37      493.27     42.15 o 
   3  -2  11    10409.13    10303.85    445.04 o 
   3  -2  12      422.56      456.60     20.67 o 
   3  -2  13     1366.70     1332.58     28.98 o 
   3  -2  14     1821.44     1789.09     29.26 o 
   3  -2  15       33.11       38.78     11.80 o 
  -3  -2 -16     2533.71     2522.39     27.45 o 
   3  -2  17      956.44     1003.78     16.98 o 
   3  -2  18       23.93       32.57      8.43 o 
  -3  -2 -19      612.31      616.64     12.95 o 
  -3  -2 -20      252.80      246.23     10.30 o 
  -3  -2 -21       20.09       20.85      5.16 o 
  -3  -1  21     2301.08     2360.14    259.88 o 
  -3  -1  20      117.06       88.17     10.00 o 
  -3  -1  19     5039.17     4969.69     34.98 o 
  -3  -1  18      698.25      700.89     17.69 o 
  -3  -1  17     3040.02     3097.91     32.45 o 
  -3  -1  16     1983.36     1971.70     26.25 o 
  -3  -1  15     2106.31     2208.72     30.17 o 
  -3  -1  14     1116.69     1173.93     22.77 o 
  -3  -1  13     7776.65     8440.42     50.38 o 
  -3  -1  12     1015.92     1557.43     47.43 o 
  -3  -1  11    12881.26    18515.11    138.90 o 
  -3  -1  10     1863.69     1795.42     35.15 o 
  -3  -1   9     2735.42     2332.22    122.85 o 
  -3  -1   8     2225.06     1997.29     34.25 o 
   3  -1  -7     2074.13     1992.74     59.13 o 
  -3  -1   6     2878.51     2844.80     29.15 o 
  -3  -1   5     4184.63     4153.47     34.57 o 
   3  -1  -4      992.29     1015.38     39.56 o 
   3  -1  -3     2338.71     2357.35     33.59 o 
   3  -1  -2       19.62       17.40     12.77 o 
  -3  -1   1       16.29       40.56     12.78 o 
  -3  -1   0     1141.98     1306.81     53.62 o 
  -3  -1  -1     2112.71     2232.23    105.94 o 
  -3  -1  -2      312.84      279.99     12.51 o 
  -3  -1  -3       29.79       52.74     15.62 o 
  -3  -1  -4     1470.69     1480.41     94.03 o 
   3  -1   5     1930.91     1994.99    424.09 o 
  -3  -1  -6     2819.35     2772.57    927.26 o 
  -3  -1  -7     2919.69     2855.46    660.37 o 
  -3  -1  -8     1925.87     1677.37     52.85 o 
  -3  -1  -9    11322.19     8888.98    416.14 o 
  -3  -1 -10      334.45      318.99     36.03 o 
  -3  -1 -11     7334.29     6915.29    154.07 o 
  -3  -1 -12     2080.19     2030.90     62.27 o 
  -3  -1 -13     3350.37     3315.72     47.43 o 
   3  -1  14      956.79     1017.81     21.53 o 
  -3  -1 -15    12685.21    12691.25     60.63 o 
   3  -1  16     1619.51     1624.19     21.39 o 
   3  -1  17     9174.03     9207.07     69.96 o 
   3  -1  18     5024.62     4992.68     32.44 o 
  -3  -1 -19     5424.88     5109.71    157.40 o 
  -3  -1 -20     1146.87     1064.07     16.55 o 
  -3  -1 -21     4239.06     3916.66     23.75 o 
  -3   0  22      905.30      837.65     10.53 o 
  -3   0  20      424.17      384.51     12.96 o 
  -3   0  18      110.93      128.79     12.20 o 
  -3   0  16       18.55       40.52     13.19 o 
  -3   0  14       13.17       61.61     16.18 o 
  -3   0  12     1689.28     2360.25     52.74 o 
  -3   0  10     7371.66     7424.00   1064.69 o 
  -3   0   8     7847.61     6609.60    147.26 o 
  -3   0   6      574.21      584.09     17.12 o 
  -3   0   4     2939.77     2950.92     33.18 o 
  -3   0   2    44051.93    43165.56    490.28 o 
  -3   0   0    46572.28    47722.93     87.27 o 
  -3   0  -2     9378.41    11273.12    157.03 o 
  -3   0  -4    12456.79    11458.91    357.96 o 
  -3   0  -6    25400.99    19746.49    746.33 o 
  -3   0  -8    14607.61    11389.00    479.76 o 
  -3   0 -10     2436.20     2434.92     93.82 o 
   3   0  12     3275.51     3003.03    120.51 o 
  -3   0 -14     6718.37     6313.03    215.51 o 
   3   0  16      721.88      661.12     30.76 o 
   3   0  18       54.52       61.77     10.14 o 
  -3   0 -20      416.27      366.36      9.77 o 
  -3   1  21     2301.07     2190.47     19.73 o 
  -3   1  20      117.06      119.28     10.56 o 
  -3   1  19     5039.17     5074.04     36.75 o 
  -3   1  18      698.25      683.29     18.21 o 
  -3   1  17     3040.01     3193.51     33.22 o 
  -3   1  16     1983.36     1997.39     27.59 o 
  -3   1  15     2106.31     2209.90     28.95 o 
  -3   1  14     1116.71     1200.59     23.41 o 
  -3   1  13     7776.63     8645.36     52.56 o 
  -3   1  12     1015.92     1341.20     38.75 o 
  -3   1  11    12881.24    16354.53    115.05 o 
  -3   1  10     1863.71     2023.02     44.38 o 
  -3   1   9     2735.41     2588.97     47.17 o 
  -3   1   8     2225.06     2298.43     43.26 o 
  -3   1   7     2074.13     2193.56    338.29 o 
  -3   1   6     2878.50     2823.39     55.64 o 
  -3   1   5     4184.62     3793.60     41.41 o 
  -3   1   4      992.29     1126.41    134.27 o 
  -3   1   3     2338.71     2362.11    114.13 o 
  -3   1   2       19.62       -4.31     20.90 o 
  -3   1   1       16.29       25.08      7.57 o 
  -3   1   0     1141.98     1217.36     17.11 o 
  -3   1  -2      312.84      392.05     19.65 o 
  -3   1  -3       29.79       56.90     10.14 o 
  -3   1  -4     1470.69     1847.72     22.75 o 
  -3   1  -5     1930.91     2129.28    169.35 o 
  -3   1  -6     2819.35     2609.50    298.82 o 
  -3   1  -7     2919.70     2362.75     46.19 o 
   3   1   8     1925.87     1625.45     41.76 o 
  -3   1  -9    11322.21     9839.00    620.30 o 
  -3   1 -10      334.44      348.44     19.04 o 
  -3   1 -11     7334.31     6423.60    185.20 o 
  -3   1 -12     2080.19     1920.17    103.81 o 
  -3   1 -13     3350.37     2859.61     67.57 o 
   3   1  14      956.80     1012.56     17.17 o 
   3   1  15    12685.21    12069.61   1027.25 o 
   3   1  16     1619.52     1568.17     90.12 o 
  -3   1 -17     9174.03     8745.43    487.39 o 
  -3   1 -18     5024.62     4795.63    279.76 o 
  -3   1 -19     5424.89     4870.16     35.45 o 
  -3   1 -20     1146.86      995.55     15.08 o 
  -3   1 -21     4239.07     3824.33     24.46 o 
  -3   2  21       25.08       35.70      7.59 o 
  -3   2  20      570.41      589.95     14.06 o 
  -3   2  19      497.83      556.74     15.85 o 
  -3   2  18      220.12      200.83     14.37 o 
  -3   2  17      609.72      653.75     19.42 o 
  -3   2  16      369.41      361.37     17.28 o 
  -3   2  15      201.42      194.37     16.49 o 
  -3   2  14      115.03      130.66     14.81 o 
  -3   2  13     1148.84     1299.79     23.66 o 
  -3   2  12       44.26       65.64     13.72 o 
  -3   2  11     1825.01     2327.88     44.33 o 
  -3   2  10      244.33      232.16     22.57 o 
  -3   2   9     1901.03     2022.27     39.23 o 
  -3   2   8     6779.87     7980.12     68.65 o 
  -3   2   7     3434.89     3612.39    742.84 o 
  -3   2   6     3477.75     4025.92    628.40 o 
  -3   2   5    13225.28    12185.24     97.03 o 
  -3   2   4     2399.82     2468.37     44.84 o 
  -3   2   3     7621.74     7548.47     68.11 o 
  -3   2   1      314.62      353.29     11.77 o 
  -3   2   0     8998.93     8988.29     44.08 o 
  -3   2  -1    16212.43    17382.31     58.45 o 
  -3   2  -5     4853.11     4961.94     50.59 o 
  -3   2  -6    12051.14    12811.89     86.31 o 
   3   2   7     5173.49     4238.31    415.77 o 
  -3   2  -8     5618.84     4266.86     58.35 o 
  -3   2  -9     8492.02     5645.53     70.39 o 
  -3   2 -10      573.37      397.17     24.73 o 
  -3   2 -11    10409.13     8121.82     90.28 o 
  -3   2 -12      422.56      383.89     23.09 o 
   3   2  13     1366.71     1339.78     18.04 o 
   3   2  14     1821.44     1836.22     21.01 o 
   3   2  15       33.11       38.45      8.72 o 
   3   2  16     2533.71     2494.46     23.14 o 
   3   2  17      956.45      961.07     60.62 o 
  -3   2 -18       23.93       42.18     12.62 o 
  -3   2 -19      612.31      552.67     15.59 o 
  -3   2 -20      252.80      214.88      9.85 o 
  -3   2 -21       20.10       18.98      5.30 o 
  -3   3  21      120.82      114.61      9.38 o 
  -3   3  20     1837.05     1815.99     20.04 o 
  -3   3  19       75.81       85.16     11.44 o 
  -3   3  18     2608.48     2653.39     29.76 o 
  -3   3  17      104.00      123.15     14.37 o 
  -3   3  16     7477.14     7614.26    225.01 o 
  -3   3  15        7.43       -7.75     15.00 o 
  -3   3  14     8402.74     8993.68     57.98 o 
  -3   3  13      157.63      112.65     16.81 o 
  -3   3  12     1123.17     1162.42     24.42 o 
  -3   3  11      326.64      329.95     17.19 o 
  -3   3   7       98.01       86.04     29.47 o 
  -3   3   6     4236.33     3905.95     63.05 o 
  -3   3   5      106.33       79.25     23.88 o 
  -3   3   4     2029.49     1950.34     41.10 o 
  -3   3   3       61.73       31.88     21.20 o 
  -3   3   0     1220.79     1267.69     18.89 o 
  -3   3  -1     1968.33     2005.02     21.27 o 
  -3   3  -2      552.72      667.96     12.40 o 
   3   3  11      944.61      747.44     26.59 o 
   3   3  12    15586.85    15295.29    781.66 o 
   3   3  13      365.09      361.16     42.45 o 
   3   3  14    11658.60    11815.16     47.08 o 
   3   3  15       50.57       56.93      9.03 o 
   3   3  16     2856.21     2816.18     23.37 o 
  -3   3 -17      521.64      464.64     19.65 o 
  -3   3 -18     5161.91     4509.72     40.15 o 
  -3   3 -19       71.39       61.21     11.20 o 
  -3   3 -20     6530.67     5900.96     33.02 o 
  -3   4  20      103.88       90.23      9.30 o 
  -3   4  19      338.20      350.16     13.70 o 
  -3   4  18       61.81       52.99     11.03 o 
  -3   4  17      324.02      298.64     45.01 o 
  -3   4  16       50.79       38.20     11.95 o 
  -3   4  15       27.59       31.69     12.59 o 
  -3   4  14       89.37       57.15     16.75 o 
  -3   4  13     1346.83     1339.44     27.76 o 
  -3   4  12       24.97       26.28     16.17 o 
  -3   4  11     2708.89     2541.64     33.18 o 
  -3   4  10      223.36      233.02     17.14 o 
  -3   4   7     6331.12     5325.66     74.56 o 
  -3   4   6     1530.54     1433.97     43.54 o 
  -3   4   5    26242.14    24160.88    135.13 o 
  -3   4   4       16.97       12.95     22.28 o 
  -3   4   3    13895.35    13307.82     98.07 o 
  -3   4  -1    12892.10    12862.07     56.58 o 
  -3   4  -2       22.82       50.69      6.37 o 
   3   4  11     8433.30     7312.09     76.22 o 
   3   4  12      187.53      120.78     17.68 o 
  -3   4 -17      810.21      701.05     21.12 o 
  -3   4 -18      412.70      365.46     16.24 o 
  -3   4 -19      725.64      618.20     15.32 o 
  -3   4 -20       43.90       38.55      7.57 o 
  -3   5  20      317.24      299.16      8.71 o 
  -3   5  19     2299.25     2006.25    152.03 o 
  -3   5  18     1124.03     1079.45     35.80 o 
  -3   5  17     1942.61     1971.30    105.06 o 
  -3   5  16     3533.37     3634.16    182.02 o 
  -3   5  15     1504.41     1631.44    132.34 o 
  -3   5  14     3494.71     3763.80    132.55 o 
  -3   5  13     5560.09     5667.96     91.02 o 
  -3   5  12      493.92      532.36     22.42 o 
  -3   5  11     6702.25     6516.96     52.37 o 
  -3   5  10     1415.75     1304.21     27.19 o 
  -3   5   9     1728.72     1864.58     34.53 o 
  -3   5   4      937.48      793.00     41.75 o 
  -3   5   3     1832.38     1691.75     46.30 o 
  -3   5   2       12.09       -5.42     21.01 o 
  -3   5  -1      534.85      610.40     14.43 o 
  -3   5  -9     3593.33     3138.76     31.61 o 
  -3   5 -10     3348.51     2861.83     39.85 o 
  -3   5 -11     4869.26     4226.12     50.45 o 
  -3   5 -17     3405.21     2884.19     33.85 o 
  -3   5 -18     2190.81     1933.80     25.24 o 
  -3   5 -19     1723.23     1568.18     19.15 o 
  -3   6  19       24.40       26.35      7.36 o 
  -3   6  18        3.01       -2.18      8.81 o 
  -3   6  17      331.53      292.30     19.87 o 
  -3   6  16        2.68        7.33     10.71 o 
  -3   6  15      147.79      118.35     13.54 o 
  -3   6  14        4.30       -4.33     13.41 o 
  -3   6  13      480.82      467.43     19.36 o 
  -3   6  12       47.80       37.21     15.65 o 
  -3   6  11      147.24      134.75     17.46 o 
  -3   6  10     3266.45     3265.06     41.38 o 
  -3   6  10     3985.19     3697.50     40.78 o 
  -3   6   9     1158.66     1137.97     43.99 o 
  -3   6   8     6043.07     6087.32     87.41 o 
  -3   6   7     1113.70     1205.38     28.30 o 
  -3   6  -7      101.16      126.62     14.45 o 
  -3   6  -8     6773.96     6529.18     45.97 o 
  -3   6  -9     5132.92     4476.05    127.96 o 
  -3   6 -10     3818.55     3313.83     34.69 o 
  -3   6 -11     1279.94     1126.50     22.85 o 
  -3   6 -17       81.62       84.50     13.16 o 
  -3   6 -18       17.34       33.73      9.56 o 
   3   6  19      576.45      585.25     55.63 o 
  -3   7  17     2871.26     2649.55     55.25 o 
  -3   7  16      160.00      113.72      7.58 o 
  -3   7  15     1755.80     1700.05     42.15 o 
  -3   7  14      134.56      136.53     21.56 o 
  -3   7  13     4331.35     4170.57     51.14 o 
  -3   7  12      204.72      192.56     39.68 o 
  -3   7  11     8910.99     7993.79     54.64 o 
  -3   7  10      367.01      303.71     28.57 o 
  -3   7   9     3237.53     3091.10     62.00 o 
  -3   7   8      229.76      198.90     57.75 o 
  -3   7   7     1695.89     1735.19     34.57 o 
  -3   7   6      108.25      118.09     76.29 o 
  -3   7   5     2663.15     2645.34     30.94 o 
  -3   7   4      847.31      837.45     19.91 o 
  -3   7   3     1205.54     1192.45     22.07 o 
  -3   7  -2       93.09       95.26     16.24 o 
  -3   7  -3       71.68       89.71     16.03 o 
  -3   7  -4       19.06       30.77     14.95 o 
  -3   7  -5      191.80      180.49     17.88 o 
  -3   7  -6       26.20       31.91     15.27 o 
  -3   7  -7     3534.86     3408.06    142.50 o 
  -3   7  -8      160.60      137.63     16.71 o 
  -3   7  -9     5139.61     4656.57     42.12 o 
  -3   7 -10       66.98       52.89     15.01 o 
  -3   7 -11     2367.55     1951.52     27.95 o 
  -3   7 -16        6.16       19.10     11.46 o 
  -3   7 -17     7597.78     6699.51     36.56 o 
   3   7  18       43.01       34.93      4.97 o 
  -3   8  16      115.71      115.88     10.12 o 
  -3   8  15       42.48       19.30      6.84 o 
  -3   8  14       44.50       30.31      9.09 o 
  -3   8  13       60.32       61.30     11.05 o 
  -3   8  12      175.72      191.02     15.37 o 
  -3   8  11      265.64      209.51     16.62 o 
  -3   8  10     2076.22     1870.58    146.59 o 
  -3   8   9     1373.74     1159.90     27.55 o 
  -3   8   8     5268.73     4828.16     43.15 o 
  -3   8   7     1338.87     1283.33     27.62 o 
  -3   8   6     5467.04     5697.75     44.77 o 
  -3   8   5     1254.18     1427.35     26.30 o 
  -3   8   4     4320.70     4562.20     38.40 o 
  -3   8   2     9646.90     9338.92     48.06 o 
  -3   8   1     1685.99     1654.00     22.59 o 
  -3   8  -1     3980.07     4560.99     48.19 o 
  -3   8  -2     5085.10     5752.91     52.31 o 
  -3   8  -3     4157.33     4306.16     44.35 o 
  -3   8  -4     3371.44     3221.84    427.64 o 
  -3   8  -5      193.48      228.96     18.77 o 
  -3   8  -6    16709.61    16415.00     79.97 o 
  -3   8  -7     2050.58     1981.03     31.23 o 
  -3   8  -8     7259.51     6863.47     52.10 o 
  -3   8  -9     4409.47     3982.67     39.92 o 
  -3   8 -10      654.61      557.04     19.57 o 
  -3   8 -11     2854.27     2480.70     29.76 o 
  -3   8 -14     1188.44      971.79     19.59 o 
  -3   8 -15       49.58       28.53     10.23 o 
   3   8  16     1695.80     1660.77     13.80 o 
  -3   9  15       72.14       65.69      4.83 o 
  -3   9  14     2799.13     2361.39     17.32 o 
  -3   9  13      991.11      870.59     13.69 o 
  -3   9  12     1366.91     1146.44     32.62 o 
  -3   9  11      957.72      771.25     46.46 o 
  -3   9  10     1855.95     1408.16     24.76 o 
  -3   9   9      499.47      429.18     20.58 o 
  -3   9   8     4967.72     4089.07     37.09 o 
  -3   9   7      136.34      143.98     18.83 o 
  -3   9   6     2311.29     2206.79     27.71 o 
  -3   9   5      470.97      428.07     18.22 o 
  -3   9   4      976.46      917.14     21.46 o 
  -3   9   3     1280.81     1181.02     22.37 o 
  -3   9   2      911.93      848.83     25.37 o 
  -3   9   2      958.15      879.47     19.88 o 
  -3   9   1      430.65      434.78     26.41 o 
  -3   9   0      220.00      245.25     20.26 o 
  -3   9  -1     1617.97     1908.07     37.28 o 
  -3   9  -2      417.22      433.37     27.00 o 
  -3   9  -3      120.77      145.76     19.27 o 
  -3   9  -4      612.08      674.63     28.62 o 
  -3   9  -5       94.94       94.30     23.96 o 
  -3   9  -6     1731.19     1676.27     30.12 o 
  -3   9  -7      478.31      453.59     20.31 o 
  -3   9  -8      136.88      135.71     16.70 o 
  -3   9  -9     1617.59     1436.18     25.74 o 
  -3   9 -10      852.07      732.12     19.01 o 
  -3   9 -11      963.77      857.44     17.93 o 
   3   9  12     2136.85     1952.19     17.95 o 
   3   9  13      696.32      682.76     11.01 o 
   3   9  14     1856.77     1641.52     13.04 o 
  -3  10  13      770.57      676.84      9.18 o 
  -3  10  12       21.61        9.15      5.96 o 
  -3  10  11      519.71      438.05     10.59 o 
  -3  10  10      321.97      261.24     13.48 o 
  -3  10   9     1241.31      962.69     18.81 o 
  -3  10   8      725.30      537.17     16.94 o 
  -3  10   7     4034.76     3069.57     29.40 o 
  -3  10   6       54.75       42.26     11.90 o 
  -3  10   6       57.86       24.25     14.38 o 
  -3  10   5     7633.88     7083.62     46.02 o 
  -3  10   5     9623.22     8338.65     45.42 o 
  -3  10   4       16.16       72.47     14.84 o 
  -3  10   4       18.34       39.53     13.79 o 
  -3  10   3     5050.98     4530.79     43.08 o 
  -3  10   3     7436.19     6746.30     38.79 o 
  -3  10   2      338.33      338.69     24.31 o 
  -3  10   1     3682.78     3841.44     44.44 o 
  -3  10   0       27.72       39.60     23.09 o 
  -3  10  -1     4804.89     5436.07     53.25 o 
  -3  10  -2      474.79      507.72     22.39 o 
  -3  10  -3    13622.98    15757.26     84.14 o 
  -3  10  -4       14.59       25.36     23.81 o 
  -3  10  -5    12006.02    12857.60     74.11 o 
  -3  10  -6       16.56       22.83     15.60 o 
  -3  10  -7     3421.86     3249.68     35.89 o 
  -3  10  -8      228.46      160.87     15.17 o 
  -3  10  -9     5130.41     4292.86     35.11 o 
  -3  10 -10      242.14      205.60     12.18 o 
  -3  11  10     1810.82     1297.89     12.11 o 
  -3  11   9      474.66      306.69     10.30 o 
  -3  11   8     3167.92     2010.41     18.37 o 
  -3  11   7      470.45      294.79     11.42 o 
  -3  11   6     2016.04     1392.19     17.11 o 
  -3  11   5      562.25      469.27     66.76 o 
  -3  11   5      662.01      485.80     13.02 o 
  -3  11   4      104.99       85.25     11.40 o 
  -3  11   3      162.23      108.14     13.48 o 
  -3  11   2      134.48      123.42     19.86 o 
  -3  11   1      315.55      338.91     22.39 o 
  -3  11   0      725.33      676.65     25.31 o 
  -3  11  -1       93.73       56.25     21.56 o 
  -3  11  -2       33.48       52.57     21.39 o 
  -3  11  -3       59.61       79.26     22.09 o 
  -3  11  -4      700.88      678.50     20.45 o 
  -3  11  -5      530.02      489.42     18.20 o 
  -3  11  -6      498.17      450.11     16.95 o 
  -3  11  -7       33.51       37.37     11.85 o 
  -3  11  -8      113.36      107.77     11.08 o 
  -3  11  -9       11.21       -0.76      8.32 o 
  -3  12   4     1160.29      779.85    117.29 o 
  -3  12   3      795.54      575.64     54.65 o 
   3  12  -2     2068.73     1477.80     17.57 o 
  -3  12   2     2869.55     2349.21     25.62 o 
   3  12  -1     1774.13     1415.52     18.07 o 
  -3  12   1     2639.04     2281.94     26.80 o 
  -3  12   0     4331.80     4028.31     34.22 o 
  -3  12  -1     4929.16     4963.87     37.85 o 
  -3  12  -2     4644.00     4728.17     37.12 o 
  -3  12  -3     3043.27     3046.28     30.77 o 
  -3  12  -4     3151.27     3101.17     29.85 o 
  -3  12  -5     1150.78      871.52     15.84 o 
  -3  12  -6     2964.42     2176.44     19.91 o 
  -4 -12   5     1583.73     1367.58     99.97 o 
   4 -12  -5     1587.78     1210.29     17.34 o 
  -4 -12   4     1757.59     1567.57     16.41 o 
  -4 -12   4     2031.24     1846.14    185.53 o 
  -4 -12   3     1089.60      956.05     14.19 o 
   4 -12  -3     1368.43     1494.63     18.89 o 
  -4 -12   2     3595.54     3266.95     23.92 o 
   4 -12  -2     3697.46     3509.37     34.43 o 
  -4 -12   1     1725.51     2200.53    493.84 o 
  -4 -12   0      265.17      372.37     13.91 o 
  -4 -12  -1     3488.16     3329.77    190.75 o 
   4 -12   2     1218.26     1720.66     21.95 o 
  -4 -12  -3     1686.50     1573.96     67.08 o 
  -4 -12  -4     1784.68     1711.24     19.43 o 
  -4 -12  -5      319.63      399.33     13.18 o 
  -4 -11   9      341.26      278.35      8.87 o 
  -4 -11   8       75.35       66.15      8.98 o 
  -4 -11   7      138.46      121.15     20.49 o 
  -4 -11   6     1640.54     1518.19    127.91 o 
  -4 -11   5       14.48       47.72      9.27 o 
  -4 -11   4     2572.91     2351.87     24.40 o 
  -4 -11   3      167.27      212.12     11.55 o 
  -4 -11   2      282.27      347.62     11.20 o 
  -4 -11   1       30.01       96.56     96.94 o 
  -4 -11   0     1797.80     1957.08     51.86 o 
   4 -11   1       75.88      143.85     67.35 o 
  -4 -11  -2    12724.15    13208.40     57.93 o 
   4 -11   3       64.23     1150.19    474.83 o 
   4 -11   4     8646.05     8691.47    277.99 o 
   4 -11   5      127.82      242.70     74.53 o 
  -4 -11  -6     3622.21     3552.30     30.08 o 
  -4 -11  -7      159.14      145.93      8.40 o 
  -4 -11  -8     3538.83     3142.13     23.18 o 
  -4 -11  -9      157.38      135.10      6.87 o 
  -4 -10  11     3198.38     2755.08     56.53 o 
  -4 -10  10      136.20      113.69     18.84 o 
  -4 -10   9     5211.27     4398.30     61.17 o 
  -4 -10   8      130.54      129.20     45.08 o 
  -4 -10   7     7452.55     6839.85     42.44 o 
  -4 -10   6      511.62      453.00     14.85 o 
  -4 -10   5     8554.06     8334.12     46.68 o 
  -4 -10   4      390.75      371.25     12.40 o 
  -4 -10   3     3838.74     4077.10     35.71 o 
  -4 -10   2      685.31      686.57     15.77 o 
  -4 -10   1     5517.32     6138.27     44.94 o 
  -4 -10   0       39.44      187.16     17.19 o 
  -4 -10  -1     6087.47     6564.31     46.25 o 
   4 -10   2      637.48      826.01     33.86 o 
  -4 -10  -3     1400.09     1531.03    185.06 o 
  -4 -10  -4      590.06      619.22    138.44 o 
  -4 -10  -5     2473.01     2783.20    216.47 o 
   4 -10   6      236.52      249.38     19.16 o 
  -4 -10  -7      862.73      836.12     16.68 o 
   4 -10   7     2265.48     2058.07     31.83 o 
   4 -10   8       42.80       49.96     10.16 o 
  -4 -10  -9      148.20      165.06     19.38 o 
  -4 -10 -10       10.74        4.34      6.96 o 
  -4 -10 -11       37.36       24.03      6.33 o 
   4 -10  12       48.37       54.08      5.98 o 
  -4  -9  13      484.04      424.34     10.35 o 
  -4  -9  12       60.01       68.21      9.56 o 
  -4  -9  11       45.58       39.54     10.83 o 
  -4  -9  10      308.89      313.95     14.79 o 
  -4  -9   9      463.80      398.42     21.90 o 
  -4  -9   8      216.43      173.25     13.02 o 
  -4  -9   7      758.22      749.45     18.50 o 
  -4  -9   6      232.64      273.43     17.68 o 
  -4  -9   5      602.29      647.72     15.34 o 
  -4  -9   4     2440.66     2608.01     27.76 o 
  -4  -9   3     1484.70     1581.93     22.09 o 
  -4  -9   2     1149.96     1241.21     19.78 o 
  -4  -9   1     6445.97     6767.07     43.45 o 
  -4  -9   0      898.00     1128.50     23.81 o 
  -4  -9  -1     1936.26     2301.01     32.41 o 
  -4  -9  -2     3016.60     3190.08     34.07 o 
   4  -9   3     2100.34     2175.12    132.24 o 
  -4  -9  -4     3585.41     3760.70    128.64 o 
   4  -9   5    10204.65    10515.64    193.15 o 
   4  -9   6     4810.82     4976.49     44.81 o 
  -4  -9  -7     6046.34     5976.04     43.19 o 
   4  -9   7     6189.07     6326.30    226.59 o 
  -4  -9  -8     6454.32     6354.55    389.74 o 
  -4  -9  -9     4814.91     4948.10    578.24 o 
  -4  -9 -10     6392.46     6276.69    697.36 o 
  -4  -9 -11     1720.56     1588.76     21.15 o 
  -4  -9 -12     4040.28     3912.33     78.31 o 
   4  -9  13     2918.81     2806.82     21.93 o 
   4  -9  14     1368.24     1292.46     12.80 o 
  -4  -8  16     3015.39     2741.44     18.81 o 
  -4  -8  15      900.12      806.05     11.33 o 
  -4  -8  14     2778.72     2591.80     22.57 o 
  -4  -8  13     1477.32     1278.46     19.43 o 
  -4  -8  12     6648.17     5970.73    272.02 o 
  -4  -8  11     1282.15     1146.63     99.29 o 
  -4  -8  10     9044.57     8313.50    362.57 o 
  -4  -8   9     2586.66     2556.42     56.62 o 
  -4  -8   8     4041.18     3815.64     35.76 o 
  -4  -8   7     4007.51     3902.48     35.82 o 
  -4  -8   6     5078.61     5149.41     37.15 o 
  -4  -8   5     1109.20     1129.16     18.70 o 
  -4  -8   4     9486.36    10092.01     51.09 o 
  -4  -8   3     1156.99     1218.20     19.11 o 
  -4  -8   2     7266.57     7945.43    145.66 o 
  -4  -8   1     3546.78     3513.84     67.38 o 
  -4  -8   1     3867.30     4161.78     35.87 o 
   4  -8   0     3845.26     3792.40    352.83 o 
  -4  -8   0     4569.01     4991.85     39.37 o 
  -4  -8  -1     1702.86     1754.91    120.73 o 
   4  -8   2     3115.72     2191.02     72.45 o 
  -4  -8  -2     4483.45     4952.20     40.67 o 
  -4  -8  -3     1468.25     1546.40     25.38 o 
   4  -8   4     2153.75     2274.20     28.17 o 
  -4  -8  -4     3939.29     4411.37     40.86 o 
  -4  -8  -5      127.71      129.02     11.02 o 
   4  -8   5      336.49      319.23     63.09 o 
   4  -8   6      583.24      583.46     18.19 o 
   4  -8   7       80.89       81.74     13.14 o 
   4  -8   7      835.19      867.41     25.92 o 
  -4  -8  -8       26.70       21.99     11.75 o 
  -4  -8  -9      649.59      658.02     45.53 o 
  -4  -8 -10       86.66       74.16     12.56 o 
   4  -8  11      138.65      134.69     13.09 o 
  -4  -8 -12       44.11       38.71      9.61 o 
  -4  -8 -13      108.95      107.32     10.20 o 
   4  -8  14       58.74       66.55      8.26 o 
  -4  -8 -15        9.71        3.29      5.95 o 
  -4  -8 -16     1458.54     1350.02     12.36 o 
  -4  -7  17      405.44      329.61      9.71 o 
  -4  -7  16       38.48       26.27      7.44 o 
  -4  -7  15      700.36      670.68     31.54 o 
  -4  -7  14       28.96       33.68     11.25 o 
  -4  -7  13     3526.60     3304.73     97.10 o 
  -4  -7  12        2.87        2.83     11.11 o 
  -4  -7  11      235.41      204.33     16.10 o 
  -4  -7  10       37.85       37.82     15.51 o 
  -4  -7   9      674.83      655.72     18.94 o 
  -4  -7   8       80.03       75.32     12.43 o 
  -4  -7   7      602.17      553.68     16.91 o 
  -4  -7   6       19.67       27.54     11.83 o 
  -4  -7   5       77.54       87.41     12.63 o 
  -4  -7   4     2973.92     3219.56     34.26 o 
   4  -7  -3     3183.43     3464.94     35.05 o 
  -4  -7   2      557.20      583.86     39.89 o 
  -4  -7   1    17043.84    17930.60     77.08 o 
  -4  -7   0        2.23       16.84      9.26 o 
  -4  -7  -1     9976.19    10293.41    141.38 o 
  -4  -7  -2     1227.37     1221.56     24.48 o 
  -4  -7  -3     5115.54     4915.81    794.64 o 
  -4  -7  -3     5714.74     6173.61     41.35 o 
  -4  -7  -4      616.62      627.65     48.47 o 
  -4  -7  -4     1176.38     1377.51     24.23 o 
  -4  -7  -5     8951.40     9371.01    212.43 o 
   4  -7   5     8965.99     9512.27     97.26 o 
  -4  -7  -6      647.23      680.59     19.70 o 
   4  -7   6      650.93      745.50     26.11 o 
   4  -7   7    15165.00    15316.74    375.63 o 
   4  -7   8     2523.98     2540.47     79.17 o 
  -4  -7  -9    14641.04    14600.21     75.25 o 
   4  -7  10       22.73       38.52     12.91 o 
   4  -7  11     6042.32     6110.97    263.75 o 
  -4  -7 -12       65.93       78.67     11.38 o 
   4  -7  13    10103.94     9956.94    372.25 o 
  -4  -7 -14       47.92       41.44     14.28 o 
   4  -7  15     8713.77     8735.24    195.06 o 
  -4  -7 -16       51.63       48.76      9.16 o 
  -4  -7 -17     2623.69     2444.37     17.43 o 
  -4  -6  18     3079.32     2816.32     74.87 o 
  -4  -6  17      849.78      797.77     15.34 o 
  -4  -6  16     2090.94     1975.64     22.57 o 
  -4  -6  15     1981.76     1912.12     34.31 o 
  -4  -6  14     6869.60     6513.88     41.53 o 
  -4  -6  13     2414.78     2190.28     71.44 o 
  -4  -6  12    14196.27    13465.92    787.97 o 
  -4  -6  11      470.45      391.23     36.89 o 
  -4  -6  10    12757.39    12248.47     63.83 o 
   4  -6  -9     2537.77     2315.78    203.66 o 
   4  -6  -8     6905.79     6940.47    407.65 o 
   4  -6  -7     3394.95     3162.35     40.62 o 
  -4  -6   6     8141.94     8783.46    284.18 o 
  -4  -6   5      263.25      294.71     19.66 o 
  -4  -6   4    16323.87    17214.13    711.36 o 
  -4  -6   3      438.46      490.34     27.34 o 
  -4  -6   2    11243.74    11139.46    574.78 o 
   4  -6  -1     3156.36     3172.05     55.05 o 
  -4  -6   0     5067.17     4672.29    278.23 o 
  -4  -6  -1     3445.52     3374.00    362.70 o 
  -4  -6  -2     4039.26     3525.91    729.51 o 
   4  -6   3      710.28      612.29    155.63 o 
  -4  -6  -4     7246.49     6878.87    391.54 o 
   4  -6   5      228.02      269.95     16.47 o 
   4  -6   6     5569.97     4564.38    102.62 o 
   4  -6   7      166.21      151.24     14.28 o 
   4  -6   8       12.03       17.97     11.68 o 
   4  -6   9      480.59      493.46     24.60 o 
  -4  -6 -10      669.63      654.45     31.08 o 
  -4  -6 -11       36.59       15.80     28.10 o 
  -4  -6 -12        0.72        3.37     12.43 o 
   4  -6  13      543.72      513.58     15.70 o 
   4  -6  14       39.42       57.40     10.06 o 
  -4  -6 -15        9.02       10.12      8.26 o 
  -4  -6 -16     2508.75     2395.85     34.93 o 
   4  -6  17      155.17      165.23     12.95 o 
  -4  -6 -18     3349.36     3052.82     19.50 o 
  -4  -5  19     1095.65     1010.23     12.25 o 
  -4  -5  18     1495.27     1446.47     17.08 o 
  -4  -5  17      315.41      292.12     11.93 o 
  -4  -5  16     3053.64     2835.12     26.66 o 
  -4  -5  15      670.35      673.03     25.75 o 
  -4  -5  14       56.34       47.46     13.19 o 
  -4  -5  13     1148.93     1091.58     34.23 o 
  -4  -5  12      415.50      416.55     21.27 o 
  -4  -5  11      122.62       92.18     14.31 o 
   4  -5 -10      802.52      742.83     29.74 o 
  -4  -5   9      313.42      337.45     12.85 o 
  -4  -5   8       34.31       36.01     14.06 o 
  -4  -5   7       79.10       91.98     20.22 o 
  -4  -5   6     3584.25     3625.09     54.93 o 
  -4  -5   5        7.11       -0.28     16.60 o 
  -4  -5   4     4091.86     4148.27    109.67 o 
  -4  -5   3     3572.62     3763.90     95.85 o 
   4  -5  -2     1336.51     1353.84     34.00 o 
  -4  -5   1      836.38      712.69     26.26 o 
   4  -5   0     7091.57     7093.59    327.64 o 
  -4  -5  -1     4696.40     4369.78    423.75 o 
  -4  -5  -2    19537.13    18189.47   2746.44 o 
   4  -5   3     3506.09     3584.29     66.63 o 
  -4  -5  -4    17947.49    16848.18   1563.56 o 
   4  -5   5     3052.88     2111.80    980.98 o 
  -4  -5  -6     8178.13     7364.85   2049.45 o 
  -4  -5  -7    11778.17    10532.82    154.86 o 
   4  -5   8     2432.86     2311.56     28.48 o 
  -4  -5  -9      808.26      868.13     43.67 o 
   4  -5  10    16258.41    16148.09    100.77 o 
  -4  -5 -11      265.87      262.56     17.10 o 
  -4  -5 -12    16953.29    17467.18     83.43 o 
  -4  -5 -13     5180.94     5063.53    256.87 o 
   4  -5  14     1684.94     1750.70     24.93 o 
  -4  -5 -15     4656.83     4791.22     63.79 o 
   4  -5  16     4125.50     4119.90     44.56 o 
  -4  -5 -17     2223.25     2209.05     20.00 o 
  -4  -5 -18     3344.27     3201.92     58.51 o 
  -4  -5 -19     1042.86      900.24     11.08 o 
  -4  -4  20      189.55      154.32      6.64 o 
  -4  -4  19     1227.05     1097.39     25.53 o 
  -4  -4  18      688.67      629.96     13.14 o 
  -4  -4  17     5899.93     5397.42     47.77 o 
  -4  -4  16      535.52      558.42     17.79 o 
  -4  -4  15    10955.89    10342.40    236.93 o 
  -4  -4  14      719.14      723.68     17.99 o 
  -4  -4  13     8058.26     7705.89    140.63 o 
  -4  -4  12      157.66      152.77     14.51 o 
  -4  -4  11     9303.46     8295.62    161.15 o 
  -4  -4  10     1309.63     1299.12     28.69 o 
  -4  -4   9    19215.98    12550.18   6642.29 o 
   4  -4  -8     2933.32     1800.07   1282.82 o 
   4  -4  -7    30106.35    29612.50   2674.41 o 
  -4  -4   6     1276.16     1206.10     33.03 o 
  -4  -4   5    21754.56    22388.14    133.22 o 
  -4  -4   4     1520.69     1584.10     33.65 o 
  -4  -4   3    13928.37    14557.33     93.97 o 
  -4  -4   2     1071.44     1088.11     37.45 o 
  -4  -4   1    10005.39     9416.80    252.70 o 
  -4  -4   0     2129.34     2161.73     59.73 o 
  -4  -4  -1     9145.47     8154.50    635.07 o 
  -4  -4  -2     1328.01     1186.94    156.58 o 
  -4  -4  -3     8275.29     8370.76    781.98 o 
  -4  -4  -4      474.16      307.14     26.71 o 
  -4  -4  -5     1905.55     1507.39    728.13 o 
  -4  -4  -6      267.41      197.66     60.78 o 
   4  -4   7     2413.07     2438.76    592.79 o 
  -4  -4  -8      436.14      386.48     61.29 o 
   4  -4   9     1401.45     1419.24     28.86 o 
   4  -4  10      408.55      402.02     20.50 o 
  -4  -4 -11      212.78      211.69     18.87 o 
   4  -4  12     1101.15     1031.62     37.58 o 
  -4  -4 -13     2962.27     2982.33    136.94 o 
   4  -4  14      513.27      513.83     16.22 o 
  -4  -4 -15     1819.82     1886.19     28.44 o 
   4  -4  16        5.33        7.15      8.80 o 
   4  -4  17      365.62      369.84     16.34 o 
  -4  -4 -18      126.54      141.47     15.77 o 
  -4  -4 -19     2095.78     1979.22     15.64 o 
  -4  -3  20     1583.77     1476.66     15.21 o 
  -4  -3  19      136.54      151.07      9.88 o 
  -4  -3  18     4466.93     4283.25     32.53 o 
  -4  -3  17      156.46      129.55     11.75 o 
  -4  -3  16     3542.68     3365.95     46.63 o 
  -4  -3  15        5.49        4.47     10.77 o 
  -4  -3  14       79.87       61.98     12.19 o 
  -4  -3  13      240.14      228.92     13.77 o 
  -4  -3  12       17.55       22.56     11.63 o 
  -4  -3  11      104.94      124.93     11.25 o 
   4  -3 -10      256.99      231.37     49.64 o 
  -4  -3   9      635.43      440.00    175.82 o 
   4  -3  -8       58.42       81.48     29.05 o 
  -4  -3   7       92.52       91.65     21.40 o 
  -4  -3   6     4194.23     4075.48    200.87 o 
   4  -3  -5      106.59      131.07     16.92 o 
  -4  -3   4     7522.89     7753.89    110.22 o 
  -4  -3   3     1502.20     1660.79     34.27 o 
  -4  -3   2     2556.76     2789.47     40.26 o 
  -4  -3   1      767.83      784.62     28.76 o 
  -4  -3   0     6201.61     6272.22     89.27 o 
  -4  -3  -1     1673.15     1663.94     42.79 o 
  -4  -3  -2    14679.83    13028.84   1242.30 o 
   4  -3   3     5177.37     6006.89    649.94 o 
  -4  -3  -4    27283.60    26320.37    963.52 o 
  -4  -3  -5     2489.64     2039.59    803.74 o 
   4  -3   6    12533.61    10359.14   4522.90 o 
  -4  -3  -7     3562.74     3491.99   1163.58 o 
   4  -3   8    15172.86    12612.47    978.62 o 
  -4  -3  -9     1533.98     1444.58     63.48 o 
  -4  -3 -10    21036.51    18356.55   2106.94 o 
  -4  -3 -11      298.90      313.70     30.61 o 
  -4  -3 -12     7753.25     8163.27    226.85 o 
   4  -3  13     2496.08     2496.22     37.93 o 
   4  -3  14     4829.29     4842.27     39.25 o 
   4  -3  15     2105.13     2184.68     26.06 o 
  -4  -3 -16     7484.95     7182.40     39.34 o 
  -4  -3 -17      127.60      134.99     10.92 o 
   4  -3  18     7640.59     7717.84     64.07 o 
  -4  -3 -19      975.78      909.13     13.02 o 
  -4  -3 -20     2881.51     2656.43     19.04 o 
  -4  -2  21      988.09      875.56     10.95 o 
  -4  -2  20     1866.71     1657.31     22.92 o 
  -4  -2  19      790.04      792.77    128.97 o 
  -4  -2  18     4269.52     3965.72     32.66 o 
  -4  -2  17     6376.51     6066.96     40.75 o 
  -4  -2  16     2544.55     2439.68     32.95 o 
  -4  -2  15     6393.85     6468.57     47.18 o 
  -4  -2  14     2286.97     2272.92     42.70 o 
  -4  -2  13     7352.22     7328.67     55.50 o 
  -4  -2  12     5658.36     5494.57     39.19 o 
  -4  -2  11    10361.57     9430.17    815.85 o 
   4  -2 -10    10151.80     9927.57   1324.71 o 
   4  -2  -9    10412.36     7315.61   2164.54 o 
   4  -2  -8     9356.58     7045.31   2737.10 o 
  -4  -2   7    30536.65    25433.68   3128.19 o 
  -4  -2   6    10699.17     9906.27   1010.65 o 
  -4  -2   5    17964.01    17024.07     94.85 o 
  -4  -2   4    11515.38    11173.13    231.99 o 
  -4  -2   3    11400.52    11181.24     75.56 o 
  -4  -2   2     4485.00     4424.92     46.55 o 
  -4  -2   1    24835.40    25928.75    120.39 o 
   4  -2   0     6963.52     7191.39     59.67 o 
  -4  -2  -1    19135.48    19209.38    495.91 o 
  -4  -2  -2     1606.92     1474.06     48.79 o 
  -4  -2  -3     5024.94     5201.51    742.61 o 
  -4  -2  -4     1861.94     1745.08    168.80 o 
   4  -2   5      224.13      301.06     23.80 o 
   4  -2   6     4558.51     3774.37   1568.56 o 
   4  -2   7     1827.20     1556.50    531.41 o 
  -4  -2  -8      811.74      875.05    187.86 o 
  -4  -2  -9      276.33      213.94     37.76 o 
  -4  -2 -10       27.54       28.86     34.85 o 
  -4  -2 -11       11.38       -1.11     31.26 o 
   4  -2  12      628.33      642.34     25.94 o 
  -4  -2 -13       19.45       25.76     20.48 o 
   4  -2  14     1331.36     1286.83     24.77 o 
   4  -2  15     2751.73     2813.59     47.57 o 
   4  -2  16     1428.51     1419.91     22.71 o 
  -4  -2 -17      244.52      268.75     12.52 o 
   4  -2  18      230.75      241.17     10.71 o 
  -4  -2 -19     2058.93     1991.10     19.33 o 
  -4  -2 -20      194.27      187.99      7.25 o 
  -4  -1  21     3676.05     3165.39    126.40 o 
  -4  -1  20      109.79      116.00     35.22 o 
  -4  -1  19     2482.61     2385.34    206.17 o 
  -4  -1  18      828.09      801.62     25.17 o 
  -4  -1  17      164.25      154.38     13.26 o 
  -4  -1  16     1307.89     1248.76     22.93 o 
  -4  -1  15     1201.14     1250.89     29.99 o 
  -4  -1  14       36.27       29.51     14.66 o 
  -4  -1  13     3130.16     3204.57     34.36 o 
  -4  -1  12        9.47       -7.38     13.60 o 
  -4  -1  11      104.90      135.36     28.63 o 
  -4  -1  10        7.13       27.40     17.13 o 
   4  -1  -9      868.29      648.50     36.31 o 
   4  -1  -8       52.03       50.75     13.97 o 
  -4  -1   7     1590.93     1420.99     31.15 o 
  -4  -1   6     1256.04     1207.40     31.78 o 
  -4  -1   5      391.39      394.45     22.51 o 
  -4  -1   4     4435.87     4353.91     44.91 o 
  -4  -1   3     7939.45     7702.87     71.52 o 
  -4  -1   2       23.30       25.22     13.40 o 
  -4  -1   1    31284.41    31732.77    361.45 o 
  -4  -1   0      180.95      207.74     10.14 o 
   4  -1   1    13918.62    17105.48     53.63 o 
   4  -1   2     5334.24     5055.12    431.17 o 
  -4  -1  -3     5567.72     5150.04    588.55 o 
  -4  -1  -4     4617.92     4446.67    195.52 o 
  -4  -1  -5    15257.16    15742.16    247.55 o 
   4  -1   6      256.92      160.62     18.99 o 
  -4  -1  -7    25058.22    21405.87   8733.86 o 
  -4  -1  -8     2680.49     2519.98    681.06 o 
   4  -1   9    11346.13     8900.41    344.58 o 
  -4  -1 -10     6569.25     5351.23    139.45 o 
  -4  -1 -11     8525.14     8011.37     76.55 o 
  -4  -1 -12     5392.95     5413.30     58.50 o 
   4  -1  13    10726.14    10533.69    157.26 o 
  -4  -1 -14     1899.49     2025.67     48.50 o 
  -4  -1 -15     9978.62     9595.12    310.06 o 
  -4  -1 -16      164.44      170.63     23.61 o 
  -4  -1 -17     5190.81     5092.29    219.74 o 
  -4  -1 -18      370.09      355.17     11.72 o 
   4  -1  19     1292.94     1167.96     25.96 o 
  -4  -1 -20     1557.40     1439.33     33.19 o 
  -4  -1 -21     2659.56     2342.41     16.39 o 
  -4   0  20     7146.47     7062.71    494.69 o 
  -4   0  18     4487.72     4407.56     34.83 o 
  -4   0  16     4065.69     4032.02     36.68 o 
  -4   0  14    19344.14    19897.98     80.92 o 
  -4   0  12    23318.39    24599.90    171.75 o 
  -4   0  10    28208.57    25698.22   1039.91 o 
  -4   0   8    15368.01    12863.83    760.91 o 
  -4   0   6     9405.94     8564.21     67.29 o 
   4   0  -4    59532.92    61440.38    161.42 o 
  -4   0   2    45038.32    45009.48   1332.05 o 
  -4   0   0    18509.48    21678.28   2347.54 o 
  -4   0  -2     9496.71    11865.31    310.05 o 
  -4   0  -4    28195.43    29427.32    364.17 o 
  -4   0  -6     2313.08     1652.93    287.87 o 
  -4   0  -8     2537.63     2402.72    353.84 o 
  -4   0 -10        0.74       18.55     19.78 o 
  -4   0 -12      129.73      142.18     14.96 o 
  -4   0 -14      231.51      222.58     14.71 o 
   4   0  16     2164.46     2206.05     49.99 o 
   4   0  18    15460.59    14716.34    553.20 o 
  -4   0 -20     1560.46     1374.01     57.48 o 
  -4   1  21     3676.05     3676.73    562.69 o 
  -4   1  20      109.79      122.95     15.54 o 
  -4   1  19     2482.61     2321.17     24.82 o 
  -4   1  18      828.09      768.98     18.16 o 
  -4   1  17      164.25      121.34     13.57 o 
  -4   1  16     1307.89     1272.37     23.16 o 
  -4   1  15     1201.15     1287.16     24.28 o 
  -4   1  14       36.28       40.32     14.08 o 
  -4   1  13     3130.18     3275.24     35.08 o 
  -4   1  12        9.47        1.59     12.37 o 
  -4   1  11      104.90      105.97     20.37 o 
  -4   1  10        7.13       10.10     12.41 o 
  -4   1   9      868.29      780.48     67.02 o 
  -4   1   8       52.03       81.12     14.23 o 
  -4   1   7     1590.93     1383.82     80.70 o 
  -4   1   6     1256.04     1423.78     24.74 o 
  -4   1   5      391.39      455.94     21.48 o 
  -4   1   4     4435.87     4468.78    118.06 o 
  -4   1   3     7939.45     8074.16     70.73 o 
  -4   1   2       23.30       22.00     10.64 o 
  -4   1   1    31284.41    32071.79     97.39 o 
  -4   1  -3     5567.71     6575.59    300.57 o 
  -4   1  -4     4617.92     5336.67     68.82 o 
  -4   1  -5    15257.17    15888.12    660.56 o 
  -4   1  -6      256.92      147.31     16.80 o 
  -4   1  -7    25058.24    19051.29   1655.47 o 
  -4   1  -8     2680.48     2108.70     34.97 o 
  -4   1  -9    11346.13     7927.76    619.52 o 
  -4   1 -10     6569.21     5584.99    498.30 o 
  -4   1 -11     8525.20     7293.22    650.72 o 
   4   1  12     5392.95     4515.88    340.18 o 
  -4   1 -13    10726.14    10600.30    704.03 o 
  -4   1 -14     1899.46     2002.38    113.86 o 
  -4   1 -15     9978.64     9844.20    432.38 o 
  -4   1 -16      164.45      175.92     12.42 o 
   4   1  17     5190.81     4972.16    248.47 o 
   4   1  18      370.09      351.05     28.13 o 
  -4   1 -19     1292.94     1163.95     17.57 o 
  -4   1 -20     1557.40     1315.40     14.77 o 
  -4   1 -21     2659.58     2353.83     17.25 o 
  -4   2  21      988.10      944.71    134.01 o 
  -4   2  20     1866.70     1822.66     45.87 o 
  -4   2  19      790.05      745.96     16.36 o 
  -4   2  18     4269.52     4168.33     35.06 o 
  -4   2  17     6376.54     6385.94     45.22 o 
  -4   2  16     2544.54     2510.65     31.09 o 
  -4   2  15     6393.85     6613.44     48.55 o 
  -4   2  14     2286.96     2265.87     30.73 o 
  -4   2  13     7352.24     7709.99     52.68 o 
  -4   2  12     5658.37     6010.55     81.85 o 
  -4   2  11    10361.60    11304.37     70.98 o 
  -4   2  10    10151.80    10318.50     90.01 o 
  -4   2   9    10412.36    10598.00     88.64 o 
  -4   2   8     9356.58     7953.51    106.87 o 
  -4   2   7    30536.71    27216.50    180.75 o 
  -4   2   6    10699.16    10038.11    106.29 o 
  -4   2   5    17964.05    16972.74    126.23 o 
  -4   2   4    11515.38    11253.95    272.65 o 
  -4   2   3    11400.52    11445.68    333.98 o 
  -4   2   2     4485.00     4356.43    194.19 o 
  -4   2   1    24835.40    26135.82     90.14 o 
  -4   2   0     6963.52     7252.86     46.20 o 
  -4   2  -7     1827.20     1560.49     37.57 o 
  -4   2  -8      811.74      679.30     28.79 o 
  -4   2  -9      276.33      141.71     20.45 o 
  -4   2 -10       27.54       26.15     17.27 o 
  -4   2 -11       11.38        6.05     11.84 o 
   4   2  12      628.33      660.34     14.38 o 
   4   2  13       19.45       41.87      9.50 o 
  -4   2 -14     1331.36     1270.77     53.11 o 
  -4   2 -15     2751.73     2730.97    124.53 o 
   4   2  16     1428.50     1387.61     52.19 o 
   4   2  17      244.52      244.21     11.90 o 
  -4   2 -18      230.75      211.49     13.96 o 
  -4   2 -19     2058.92     1898.36     22.08 o 
  -4   2 -20      194.28      178.23      8.52 o 
  -4   3  21      166.32      159.98      7.20 o 
  -4   3  20     1583.78     1564.36     67.12 o 
  -4   3  19      136.54      161.10     11.64 o 
  -4   3  18     4466.95     4553.01     36.00 o 
  -4   3  17      156.45      164.60     14.68 o 
  -4   3  16     3542.68     3658.81     37.24 o 
  -4   3  15        5.49        7.42     14.10 o 
  -4   3  14       79.87       77.24     36.12 o 
  -4   3  13      240.14      210.62     16.83 o 
  -4   3  12       17.55       -4.22     14.36 o 
  -4   3  11      104.94       82.47     17.80 o 
  -4   3   8       58.42      105.91     36.91 o 
  -4   3   7       92.52       89.79     33.11 o 
  -4   3   6     4194.23     3819.85     69.43 o 
  -4   3   5      106.59      199.50     29.73 o 
  -4   3   4     7522.88     7308.76     82.43 o 
  -4   3   3     1502.20     1453.28     40.82 o 
  -4   3   2     2556.76     2626.98    231.11 o 
  -4   3   1      767.82      801.31     18.59 o 
  -4   3   0     6201.62     6207.87     44.29 o 
  -4   3  -1     1673.16     1695.70     22.87 o 
  -4   3 -11      298.89      301.32     16.48 o 
  -4   3 -12     7753.25     7377.81    575.59 o 
   4   3  13     2496.06     2475.15     22.70 o 
   4   3  14     4829.31     4952.91     30.65 o 
  -4   3 -15     2105.13     2064.40    109.59 o 
   4   3  16     7484.95     7108.59    399.27 o 
  -4   3 -17      127.61      108.84     15.05 o 
  -4   3 -18     7640.59     7241.81     46.43 o 
  -4   3 -19      975.78      861.52     16.21 o 
  -4   3 -20     2881.51     2526.55     19.52 o 
  -4   4  20      189.55      169.45     12.14 o 
  -4   4  19     1227.05     1142.26     17.62 o 
  -4   4  18      688.67      688.94     17.58 o 
  -4   4  17     5899.91     5657.80    224.19 o 
  -4   4  16      535.52      571.50     32.09 o 
  -4   4  15    10955.87    10990.07    257.41 o 
  -4   4  14      719.15      727.27     19.37 o 
  -4   4  13     8058.25     8292.42    177.77 o 
  -4   4  12      157.66      146.03     16.09 o 
  -4   4  11     9303.46     8546.27     53.09 o 
  -4   4  10     1309.64     1417.78     73.07 o 
  -4   4   8     2933.32     2305.26     64.15 o 
  -4   4   7    30106.35    26077.71    175.68 o 
  -4   4   6     1276.17     1188.20     45.89 o 
  -4   4   5    21754.55    19783.97    138.05 o 
  -4   4   4     1520.70     1401.76     43.12 o 
  -4   4   3    13928.39    13240.88    107.08 o 
  -4   4   2     1071.44      978.53     36.83 o 
  -4   4   1    10005.39     9840.01     63.90 o 
  -4   4   0     2129.34     2404.20     29.79 o 
  -4   4  -1     9145.49     8987.16     53.15 o 
  -4   4  -9     1401.45     1268.20     22.41 o 
  -4   4 -10      408.55      330.85     16.87 o 
  -4   4 -11      212.77      201.58     16.50 o 
  -4   4 -12     1101.15     1082.46     23.03 o 
  -4   4 -16        5.33       18.60     15.15 o 
  -4   4 -17      365.62      353.99     17.17 o 
  -4   4 -18      126.55      128.63     12.27 o 
  -4   4 -19     2095.79     1930.21     20.41 o 
  -4   4 -20       14.72        1.11      5.38 o 
  -4   5  19     1095.65     1107.34     81.24 o 
  -4   5  18     1495.27     1465.47     17.40 o 
  -4   5  17      315.42      287.13     11.26 o 
  -4   5  16     3053.66     3044.25    122.43 o 
  -4   5  15      670.36      668.60     18.04 o 
  -4   5  14       56.34       39.38     13.88 o 
  -4   5  13     1148.93     1126.23     23.50 o 
  -4   5  12      415.50      422.53     19.06 o 
  -4   5  11      122.63       98.88     31.03 o 
  -4   5  10      802.52      760.19    110.86 o 
  -4   5   9      313.42      273.62     18.77 o 
  -4   5   8       34.31       -8.26     26.47 o 
  -4   5   5        7.11       43.86     29.26 o 
  -4   5   4     4091.86     3659.52     63.62 o 
  -4   5   3     3572.62     3430.07     61.07 o 
  -4   5   2     1336.51     1227.88     40.77 o 
  -4   5   1      836.38      765.33     20.92 o 
  -4   5   0     7091.57     7449.84     54.65 o 
  -4   5  -8     2432.86     2164.41     28.85 o 
  -4   5  -9      808.26      799.92     20.89 o 
  -4   5 -10    16258.41    13908.96     67.10 o 
  -4   5 -11      265.86      275.66     17.20 o 
  -4   5 -12    16953.30    15735.04     72.26 o 
  -4   5 -15     4656.84     4239.82     44.94 o 
  -4   5 -16     4125.50     3831.33     39.86 o 
  -4   5 -17     2223.24     1995.01     26.66 o 
  -4   5 -18     3344.27     3050.28     27.16 o 
  -4   5 -19     1042.85      873.34     12.85 o 
  -4   6  18     3079.32     2812.68     22.50 o 
  -4   6  17      849.76      839.12     13.62 o 
  -4   6  16     2090.94     1957.47     66.74 o 
  -4   6  15     1981.75     1973.52     33.95 o 
  -4   6  14     6869.61     6635.79     45.37 o 
  -4   6  13     2414.77     2286.01    112.68 o 
  -4   6  12    14196.27    13386.16    349.38 o 
  -4   6  11      470.44      418.64     56.84 o 
  -4   6  10    12757.38    11285.85    649.03 o 
  -4   6   9     2537.77     2226.28     32.57 o 
  -4   6   8     6905.79     6684.10     50.32 o 
  -4   6   7     3394.95     3098.78     37.87 o 
  -4   6   7     3426.24     3373.94     38.48 o 
  -4   6   6     8141.94     7964.47    320.13 o 
  -4   6   5      306.16      354.91     28.13 o 
  -4   6   2    11243.75    11080.91     83.33 o 
  -4   6   1     3156.36     3042.27    119.08 o 
  -4   6  -5      228.02      278.05     16.89 o 
  -4   6  -6     5569.97     5415.46     43.94 o 
  -4   6  -7      166.21      149.11     16.48 o 
  -4   6  -8       12.03       49.29     15.71 o 
  -4   6  -9      480.59      463.84     19.15 o 
  -4   6 -10      669.63      542.63     19.55 o 
  -4   6 -11       36.59       43.77     14.21 o 
  -4   6 -12        0.72       -9.07     14.32 o 
  -4   6 -15        9.02       26.18     14.42 o 
  -4   6 -16     2508.77     2293.55     28.68 o 
  -4   6 -17      155.17      164.10     11.28 o 
  -4   6 -18     3349.36     2894.03     21.53 o 
  -4   7  16       38.48       33.15      5.95 o 
  -4   7  15      700.36      685.84     33.90 o 
  -4   7  14       28.96       46.08     11.92 o 
  -4   7  13     3526.62     3297.56     36.74 o 
  -4   7  12        2.87        2.38     19.85 o 
  -4   7  11      235.42      210.03     17.15 o 
  -4   7  10       37.85       27.44     20.08 o 
  -4   7   9      674.82      633.70     47.12 o 
  -4   7   8       80.03       70.25     17.01 o 
  -4   7   7      602.16      486.97     23.35 o 
  -4   7   7     3456.56     3749.57     40.94 o 
  -4   7   6      141.49      188.23     27.27 o 
  -4   7   5     1762.40     2071.10     32.20 o 
  -4   7   4     2973.93     2798.98    264.88 o 
  -4   7   4     3089.99     3345.25     35.60 o 
  -4   7   3     3183.43     3068.75    274.57 o 
  -4   7   2      557.19      603.43     33.39 o 
  -4   7   1    17043.81    17064.86     68.26 o 
  -4   7   0        2.23       47.46     23.41 o 
  -4   7  -1     9976.18    10709.36     64.95 o 
  -4   7  -2     1227.38     1266.69     27.30 o 
  -4   7  -3     5115.53     5566.39     48.08 o 
  -4   7  -4      616.62      686.32     22.60 o 
  -4   7  -5     8951.40     9059.07     59.82 o 
  -4   7  -6      647.23      724.61     23.01 o 
  -4   7  -7    15165.00    14590.70     75.06 o 
  -4   7  -8     2523.98     2315.15     33.06 o 
  -4   7  -9    14641.05    13082.11     69.97 o 
  -4   7 -10       22.73       42.25     14.79 o 
  -4   7 -11     6042.32     5446.81     44.24 o 
  -4   7 -12       65.93       52.51     14.39 o 
  -4   7 -14       47.92       57.48     14.00 o 
  -4   7 -15     8713.77     8173.71     47.54 o 
  -4   7 -16       51.63       44.88      9.66 o 
  -4   8  16     3015.39     2530.42     13.40 o 
  -4   8  15      900.12      721.33     10.13 o 
  -4   8  14     2778.70     2576.83     44.13 o 
  -4   8  13     1477.33     1259.94     43.73 o 
  -4   8  12     6648.15     5850.63     37.31 o 
  -4   8  11     1282.16     1124.60     40.44 o 
  -4   8  10     9044.56     7498.45    335.40 o 
  -4   8   9     2586.65     2150.66     28.50 o 
  -4   8   8     4046.20     3567.71     38.78 o 
  -4   8   7     4007.52     3227.57     33.68 o 
  -4   8   7     4022.75     3663.44     39.35 o 
  -4   8   6     5078.60     4466.67     38.78 o 
  -4   8   6     5188.38     4937.84     43.49 o 
  -4   8   5     1109.21     1040.00     21.11 o 
  -4   8   4     9486.36     8736.09    384.04 o 
  -4   8   3     1156.98     1083.82     22.71 o 
  -4   8   2     7266.57     7362.07    188.48 o 
  -4   8   1     3546.78     3400.56    211.85 o 
  -4   8   0     3845.26     3754.88    217.50 o 
  -4   8  -1     1702.87     1868.34     34.16 o 
  -4   8  -2     3115.72     3313.64     42.38 o 
  -4   8  -3     1250.48     1343.48     30.28 o 
  -4   8  -4     2153.75     2270.65     35.87 o 
  -4   8  -5      127.71      132.76     18.12 o 
  -4   8  -6      583.24      568.46     23.02 o 
  -4   8  -7       80.89       71.16     16.80 o 
  -4   8  -8       26.71        2.52     16.04 o 
  -4   8  -9      649.59      580.80     20.38 o 
  -4   8 -10       86.66       91.75     15.25 o 
  -4   8 -11      138.65      136.28     14.37 o 
  -4   8 -12       44.11       61.77     12.42 o 
   4   8  15        9.71       -0.03      5.84 o 
  -4   9  14      380.95      314.93      7.35 o 
  -4   9  13      484.04      422.27      9.62 o 
  -4   9  12       60.01       56.22      7.94 o 
  -4   9  11       45.58       41.34      8.82 o 
  -4   9  10      308.89      276.33     12.23 o 
  -4   9   9      463.80      307.19     13.50 o 
  -4   9   8      216.42      165.36     12.89 o 
  -4   9   7      758.22      613.77     17.27 o 
  -4   9   6      232.64      249.05     14.30 o 
  -4   9   5      602.29      593.14     17.77 o 
  -4   9   4     2440.66     2339.06     29.17 o 
  -4   9   3     1484.69     1385.53     38.19 o 
  -4   9   2     1149.96     1125.36     22.29 o 
  -4   9   1     6445.97     5968.59    203.92 o 
  -4   9   0      755.75      862.35     26.42 o 
  -4   9  -1      722.98      773.44     26.64 o 
  -4   9  -2     2800.16     2891.89     40.73 o 
  -4   9  -3     1820.89     1917.46     34.77 o 
  -4   9  -4     3126.02     3270.53     41.75 o 
  -4   9  -5    10091.29    10170.73     68.23 o 
  -4   9  -6     4767.03     4834.29     47.75 o 
  -4   9  -7     6046.36     5769.18     49.82 o 
  -4   9  -8     6454.33     5825.28     48.13 o 
  -4   9  -9     4814.92     4242.56     39.31 o 
  -4   9 -10     6392.46     5435.35     41.26 o 
  -4   9 -11     1720.57     1475.97     21.92 o 
  -4   9 -12     4040.28     3683.89     27.23 o 
  -4  10  13     3208.14     2645.99     14.18 o 
  -4  10  12      571.88      513.89      8.98 o 
  -4  10  11     3198.39     2582.09     19.26 o 
  -4  10  10      136.20      127.11      8.50 o 
  -4  10   9     5211.26     3631.82     26.65 o 
  -4  10   8      130.55      122.33     10.14 o 
  -4  10   7     7452.55     5529.83     35.32 o 
  -4  10   6      538.02      484.70     16.92 o 
  -4  10   5     8554.09     7539.45    657.86 o 
  -4  10   4      390.74      325.32     14.03 o 
  -4  10   3     3706.54     3165.86    158.48 o 
  -4  10   2      685.31      590.96     21.32 o 
  -4  10   1     4532.10     4214.74     43.89 o 
  -4  10   0       33.19       73.83     17.70 o 
  -4  10  -1     5234.44     5185.18     50.08 o 
  -4  10  -2      508.49      524.30     22.56 o 
  -4  10  -3      702.44      727.28     24.14 o 
  -4  10  -4      516.52      506.31     23.05 o 
  -4  10  -5      862.95      867.24     24.49 o 
  -4  10  -6      140.23      186.17     17.53 o 
  -4  10  -7      862.74      789.13     21.65 o 
  -4  10  -8       42.80       61.74     13.75 o 
  -4  10  -9      148.20      151.06     13.04 o 
  -4  10 -10       10.74       29.74     10.51 o 
  -4  10 -11       37.36       19.68      8.39 o 
  -4  11  10      277.69      177.70      5.68 o 
  -4  11   9      341.26      200.81      6.77 o 
  -4  11   8       75.35       40.82      6.17 o 
  -4  11   7      138.46       86.02      6.74 o 
  -4  11   6     1640.52     1075.77     13.25 o 
  -4  11   5       14.48       34.66      6.88 o 
  -4  11   4     2572.90     1955.66    289.81 o 
  -4  11   3      167.27      163.28     13.14 o 
  -4  11   2      282.27      246.43     14.91 o 
  -4  11   1       16.30       36.08     13.85 o 
  -4  11   0     1513.01     1362.65     25.20 o 
  -4  11  -1       72.82       82.94     15.45 o 
  -4  11  -2    12671.01    11817.98     64.70 o 
  -4  11  -3       32.75       56.29     15.45 o 
  -4  11  -4     8161.77     7594.20     50.62 o 
  -4  11  -5      125.10      123.63     14.75 o 
  -4  11  -6     3313.42     2912.72     29.96 o 
  -4  11  -7      159.14      134.45     12.32 o 
  -4  11  -8     3538.82     2810.24     24.50 o 
  -4  11  -9      157.38      126.49      8.89 o 
  -4  12   2     3595.54     2456.65    211.61 o 
   4  12  -1     1108.22      801.75     38.67 o 
  -4  12   0      223.17      208.10     11.74 o 
  -4  12  -1     3279.57     2513.37     24.68 o 
  -4  12  -2      541.49      470.54     13.97 o 
  -4  12  -3     1481.41     1141.21     17.96 o 
  -4  12  -4     1453.86     1138.38     17.03 o 
  -4  12  -5       21.53       17.38      8.46 o 
  -5 -12   3      829.18      951.64     15.95 o 
  -5 -12   2      163.33      237.31     10.80 o 
  -5 -12   1      774.92      853.95     19.62 o 
  -5 -12   0      155.14      218.65     11.53 o 
  -5 -12  -1      549.69      530.00     11.85 o 
  -5 -11   8     2731.81     2299.06     19.49 o 
  -5 -11   7      589.80      685.02     18.72 o 
  -5 -11   6     4746.78     4423.65     29.00 o 
  -5 -11   6     4911.06     4786.46     33.53 o 
  -5 -11   5     1347.64     1549.96     23.81 o 
  -5 -11   4     3029.50     3311.31     29.95 o 
   5 -11  -3     1109.30     1732.59    365.16 o 
  -5 -11   2     3759.89     4167.31    123.29 o 
  -5 -11   1      921.51     1145.86     91.95 o 
  -5 -11   0     4015.36     4772.54    149.21 o 
  -5 -11  -1     1245.90     2097.24   1040.91 o 
  -5 -11  -2     5219.49     5901.24    525.56 o 
  -5 -11  -3     1075.08     1457.04    295.68 o 
  -5 -11  -4     3745.29     4076.59     29.68 o 
  -5 -11  -5     1766.23     1979.01     23.69 o 
  -5 -11  -6     2333.47     2276.64     21.98 o 
  -5 -11  -7      165.28      137.50      7.21 o 
  -5 -11  -8     4791.46     4180.95     23.15 o 
  -5 -10  11     2489.33     2143.07     18.04 o 
  -5 -10  10       39.49       48.74      8.72 o 
  -5 -10   9     7408.60     6175.86     36.79 o 
  -5 -10   8        6.41        3.00      9.80 o 
  -5 -10   7     2580.15     2498.79     26.70 o 
  -5 -10   7     2594.48     2447.85     29.52 o 
  -5 -10   6     1000.96      963.81     22.57 o 
  -5 -10   5      251.78      296.59     18.28 o 
  -5 -10   4      335.56      384.77     50.60 o 
  -5 -10   3     1772.88     2031.01     24.57 o 
  -5 -10   2     1934.38     2231.29     25.46 o 
  -5 -10   1      504.83      595.80     17.39 o 
   5 -10   0      494.01      565.12     28.44 o 
   5 -10   1      375.80      424.84     51.81 o 
  -5 -10  -2      562.23      696.80     26.85 o 
  -5 -10  -3      599.63      597.41     18.58 o 
   5 -10   4      209.80      272.02     16.99 o 
  -5 -10  -5     1037.99     1016.60     45.98 o 
   5 -10   6       76.18       88.46      9.60 o 
  -5 -10  -6      561.82      679.97     19.93 o 
  -5 -10  -7       92.28       89.70     13.58 o 
  -5 -10  -8       13.19       23.26      7.65 o 
  -5 -10  -9     1678.21     1444.47     17.53 o 
  -5 -10 -10      255.27      242.98      8.62 o 
  -5 -10 -11     4888.46     4371.37     23.71 o 
  -5  -9  14      692.97      593.34     10.48 o 
  -5  -9  13      292.59      250.20      8.59 o 
  -5  -9  12      731.86      647.40     13.35 o 
  -5  -9  11      829.40      741.56     16.16 o 
  -5  -9  10     1227.84     1031.01     19.65 o 
  -5  -9   9      927.42      784.18     18.23 o 
  -5  -9   8     5179.94     4732.15    197.18 o 
  -5  -9   7      617.17      702.21     23.55 o 
  -5  -9   6     5698.70     5854.57     45.99 o 
  -5  -9   5     3318.26     3302.49     32.92 o 
  -5  -9   5     4159.50     4681.97     37.58 o 
  -5  -9   4     2055.77     2232.07     28.20 o 
  -5  -9   3     5248.18     6210.46     44.43 o 
  -5  -9   2     3968.17     4412.34     35.18 o 
  -5  -9   1     1801.28     2252.20     31.05 o 
  -5  -9   0     5950.65     6500.29     43.61 o 
   5  -9   1     1577.68     2191.61    183.84 o 
  -5  -9  -2     8237.95     8855.48    185.81 o 
  -5  -9  -3     2418.79     2752.03     33.41 o 
  -5  -9  -4     5093.97     5572.94     66.60 o 
  -5  -9  -5     6533.00     6944.17     70.87 o 
   5  -9   6     1191.40     1309.89     25.51 o 
   5  -9   7     2360.93     2286.60     27.23 o 
  -5  -9  -7     3335.90     3592.73     35.85 o 
  -5  -9  -8     3230.54     3057.81     29.53 o 
  -5  -9  -9      115.12      113.62      9.75 o 
  -5  -9 -10     3967.05     3595.65     29.68 o 
  -5  -9 -11      973.68      911.16     15.28 o 
   5  -9  12      912.11      925.54     38.91 o 
  -5  -9 -13     1422.97     1404.93     14.45 o 
  -5  -8  15      101.93       88.99      7.34 o 
  -5  -8  14     7138.67     6417.68     33.11 o 
  -5  -8  13      552.77      557.72     13.90 o 
  -5  -8  12     6151.41     5485.50     38.89 o 
  -5  -8  11      629.52      542.46     17.21 o 
  -5  -8  10     3097.42     2740.77     31.61 o 
  -5  -8   9      103.10      123.65     14.11 o 
  -5  -8   8     2591.08     2535.23     30.59 o 
  -5  -8   7     1137.87     1149.61     21.91 o 
  -5  -8   6     9251.32     9080.69     53.50 o 
  -5  -8   6     9258.22     9609.57     49.10 o 
  -5  -8   5        8.48        9.65      7.38 o 
  -5  -8   4     3018.65     3297.11     31.03 o 
  -5  -8   3      224.35      298.08     16.92 o 
  -5  -8   2      236.69      268.31     15.66 o 
  -5  -8   1     1225.90     1334.29     21.34 o 
  -5  -8   0      268.54      349.71     17.23 o 
  -5  -8  -1      330.46      347.30     15.90 o 
  -5  -8  -2      937.63     1088.34     78.41 o 
  -5  -8  -3     1106.50     1232.04     25.90 o 
   5  -8   4      644.52      745.04     46.14 o 
   5  -8   5       36.70      113.65     11.57 o 
  -5  -8  -5     1778.01     2221.68     33.46 o 
   5  -8   6     2113.17     2155.39     55.28 o 
   5  -8   7     1503.20     1393.90     23.19 o 
  -5  -8  -7     1990.91     2031.48     30.47 o 
  -5  -8  -8     2815.74     2850.99    330.06 o 
   5  -8   9      956.07      925.93     96.48 o 
  -5  -8 -10     1023.65      936.87     18.86 o 
  -5  -8 -11      685.76      680.95     16.24 o 
  -5  -8 -12     1180.58     1096.61     17.73 o 
   5  -8  13     1025.38     1011.72     15.07 o 
   5  -8  14     3704.53     3481.74    149.06 o 
  -5  -8 -15      432.69      416.60      8.44 o 
  -5  -7  17       14.68       -4.43      6.25 o 
  -5  -7  16       74.89       48.75      7.91 o 
  -5  -7  15       73.20       61.56      8.72 o 
  -5  -7  14       15.33       14.19      9.78 o 
  -5  -7  13     2146.30     1978.93     25.56 o 
  -5  -7  12       76.04       47.33     12.93 o 
  -5  -7  11     5162.84     4603.93     41.25 o 
  -5  -7  10      395.36      392.08     17.05 o 
  -5  -7   9     6364.36     5860.25     45.56 o 
  -5  -7   8      170.65      147.46     13.54 o 
  -5  -7   8     1816.63     2143.53     28.29 o 
  -5  -7   7     2034.49     1899.60     57.70 o 
  -5  -7   6       78.43       77.54     11.83 o 
  -5  -7   6     1947.03     2322.85     43.68 o 
   5  -7  -5     4172.06     4253.81    100.91 o 
  -5  -7   5     4187.31     4225.10     33.13 o 
  -5  -7   4     2953.87     2930.75    179.80 o 
  -5  -7   4     4572.63     5212.55    188.03 o 
  -5  -7   3    13906.61    14781.40    760.81 o 
  -5  -7   3    13906.81    14436.33    812.42 o 
  -5  -7   2        1.64        6.66     19.04 o 
  -5  -7   2     2336.54     3227.76     40.45 o 
  -5  -7   1    15262.59    15780.09    253.74 o 
  -5  -7   1    15262.71    15999.44    438.81 o 
  -5  -7   0        0.63        5.16      9.46 o 
  -5  -7  -1    12404.96    12368.01   1580.50 o 
  -5  -7  -1    12405.27    12840.83     54.42 o 
  -5  -7  -2        1.06       31.00     22.22 o 
  -5  -7  -2     2618.59     3420.09     37.20 o 
  -5  -7  -3     8600.22     8100.89   1221.60 o 
  -5  -7  -3     9156.20     9841.99     65.87 o 
   5  -7   4       81.00      138.23     25.63 o 
  -5  -7  -4      866.28      993.59     57.91 o 
   5  -7   5     9927.63     9016.32   1550.39 o 
  -5  -7  -5     9942.38    10189.14     55.17 o 
   5  -7   6      549.57      610.25     16.09 o 
  -5  -7  -6      932.50     1055.88     23.78 o 
   5  -7   7     8744.85     9015.58     56.75 o 
   5  -7   8        1.77       18.25     11.84 o 
   5  -7   9     2700.80     2915.85    220.05 o 
   5  -7  10        0.26        4.45     11.80 o 
  -5  -7 -11     3464.69     3358.54     34.20 o 
   5  -7  12      317.63      305.34     12.47 o 
   5  -7  13     4407.44     4438.14     32.62 o 
   5  -7  14       36.99       35.82      8.04 o 
  -5  -7 -15     2088.15     2055.30     20.60 o 
  -5  -7 -16      110.22       92.68      6.51 o 
  -5  -6  18     2719.60     2443.99     18.05 o 
  -5  -6  17     2594.10     2299.14     61.46 o 
  -5  -6  16     3484.32     3378.47     49.26 o 
  -5  -6  15      538.66      503.48     14.32 o 
  -5  -6  14     5710.15     5314.34     39.63 o 
  -5  -6  13     1758.63     1598.05     25.51 o 
  -5  -6  12     8135.09     7305.22     51.49 o 
  -5  -6  11     2458.21     2144.49     29.74 o 
  -5  -6  10     4988.98     4713.04     40.88 o 
  -5  -6   9     4857.27     4552.25    163.26 o 
  -5  -6   8      848.22      820.59     18.04 o 
  -5  -6   7     2821.68     2638.29     74.65 o 
  -5  -6   7     3254.60     3371.43     32.06 o 
  -5  -6   6     1874.84     2109.09     36.10 o 
  -5  -6   6     1885.19     1997.40     25.18 o 
  -5  -6   5       82.99      108.80     23.97 o 
  -5  -6   5      227.32      284.12     15.97 o 
  -5  -6   4     4332.13     4592.40     46.96 o 
  -5  -6   4     4345.42     4931.79     34.01 o 
   5  -6  -3      670.28      642.01     22.34 o 
  -5  -6   3      730.20      780.90     18.12 o 
  -5  -6   2      309.53      400.72     27.10 o 
  -5  -6   1      651.38      645.29     25.91 o 
  -5  -6   0       33.16       47.78     18.42 o 
  -5  -6  -1      181.71      197.38     21.25 o 
   5  -6   2      318.34      365.29     24.88 o 
  -5  -6  -2      444.50      512.93     15.96 o 
  -5  -6  -3       70.61       59.29     22.56 o 
  -5  -6  -3      886.02     1182.62    124.22 o 
   5  -6   4      766.78      689.35     18.92 o 
  -5  -6  -4      782.41      741.02     19.17 o 
  -5  -6  -5       54.99       47.60     11.42 o 
  -5  -6  -5      407.88      520.66     64.05 o 
   5  -6   6     2300.04     2016.17     59.23 o 
  -5  -6  -6     2831.14     2983.23     32.02 o 
  -5  -6  -7      141.15      123.88     31.75 o 
  -5  -6  -7      300.81      337.69     18.44 o 
   5  -6   8     1221.47     1312.98     38.68 o 
   5  -6   9      878.32      858.42     66.70 o 
   5  -6  10     1680.54     1687.29    140.55 o 
  -5  -6 -11      973.40      968.85     21.73 o 
  -5  -6 -12     2548.21     2472.40     31.08 o 
  -5  -6 -13     1323.16     1245.30     19.08 o 
   5  -6  14     4129.16     4226.47     32.04 o 
  -5  -6 -15      186.87      184.91     15.43 o 
   5  -6  16     4362.35     4288.34     42.35 o 
  -5  -6 -17      572.61      537.22     10.24 o 
  -5  -5  19      295.70      268.87      8.29 o 
  -5  -5  18      513.71      496.07     24.71 o 
  -5  -5  17      314.44      283.21     30.44 o 
  -5  -5  16      741.53      718.25     15.21 o 
  -5  -5  15       55.78       27.39     11.17 o 
  -5  -5  14      529.67      518.04     17.25 o 
  -5  -5  13     1104.49      939.77     21.70 o 
  -5  -5  12     2413.93     2174.02     30.26 o 
  -5  -5  11     1075.40     1008.04     44.75 o 
  -5  -5  10     2592.69     2670.21     37.79 o 
  -5  -5   9     1092.12     1070.21     19.32 o 
  -5  -5   8     1236.12     1223.94     23.38 o 
  -5  -5   7     6777.27     6207.83     55.19 o 
  -5  -5   6    10962.29    10438.23    154.45 o 
  -5  -5   5     5816.15     5829.74    212.87 o 
  -5  -5   4     8294.20     8747.94    242.94 o 
  -5  -5   3    12107.00    12348.01    165.93 o 
   5  -5  -2     4016.85     4180.92    155.36 o 
  -5  -5   1     9000.46     8968.25    194.18 o 
   5  -5   0    12525.49    12461.86    768.56 o 
  -5  -5  -1     1509.00     1184.88     82.27 o 
  -5  -5  -2     9460.16     8430.42   1311.95 o 
  -5  -5  -3    10286.62     9239.73   1913.02 o 
  -5  -5  -4     5203.43     5639.77    398.29 o 
  -5  -5  -5    12569.14    12402.74    109.82 o 
  -5  -5  -6     4509.58     4828.79     64.12 o 
  -5  -5  -6     5785.22     6425.49     41.00 o 
  -5  -5  -7     6165.03     5752.80     37.44 o 
   5  -5   8     6049.33     6179.33     69.40 o 
  -5  -5  -9     1973.54     2037.62     50.42 o 
  -5  -5 -10     5381.47     4981.20    228.52 o 
  -5  -5 -11     1526.27     1497.30     89.82 o 
  -5  -5 -12     3454.61     3434.58    116.16 o 
  -5  -5 -13     2440.82     2752.32    282.96 o 
  -5  -5 -14     1376.68     1373.39     21.94 o 
   5  -5  15      320.28      366.33     15.47 o 
  -5  -5 -16      593.08      648.16     20.26 o 
  -5  -5 -17       33.14       39.30      6.82 o 
  -5  -5 -18      706.52      674.85      9.16 o 
  -5  -4  19     6383.72     5650.08     30.18 o 
  -5  -4  18      181.05      185.64      9.55 o 
  -5  -4  17    11419.94    10754.44     46.09 o 
  -5  -4  16       62.64       62.68     12.10 o 
  -5  -4  15     9030.27     8733.59     69.65 o 
  -5  -4  14      469.28      516.38     16.06 o 
  -5  -4  13     4988.31     4965.50     98.69 o 
  -5  -4  12      409.28      396.91     21.37 o 
  -5  -4  11     3671.00     3726.14     47.25 o 
  -5  -4  10      384.08      343.06     15.67 o 
  -5  -4   9     9381.10     9030.55     59.30 o 
  -5  -4   8      161.42      147.18     10.93 o 
  -5  -4   7     5390.08     5017.89    155.38 o 
  -5  -4   6      192.50      163.36     20.72 o 
  -5  -4   5      975.68      997.05     30.06 o 
  -5  -4   4      112.84      117.14     25.47 o 
  -5  -4   3     3558.60     3921.95    131.07 o 
  -5  -4   2      471.66      544.68     37.51 o 
  -5  -4   1     9610.51    10290.34    149.13 o 
  -5  -4   0     1663.93     1681.29     36.75 o 
  -5  -4  -1      488.32      470.19     22.62 o 
  -5  -4  -2      429.31      497.86     42.53 o 
  -5  -4  -3     4360.30     4028.63    721.95 o 
  -5  -4  -4        4.04       -0.80     16.92 o 
  -5  -4  -5      747.39      732.28     54.83 o 
  -5  -4  -6       96.51       98.22     19.23 o 
  -5  -4  -7      633.04      526.70    115.99 o 
  -5  -4  -8      494.52      456.27     30.71 o 
  -5  -4  -9     4040.91     3630.31     50.25 o 
  -5  -4 -10      136.59      111.01     15.99 o 
  -5  -4 -11     4174.58     3971.49    270.94 o 
  -5  -4 -12       12.39       20.16     13.08 o 
  -5  -4 -13     3214.58     3199.07    143.35 o 
  -5  -4 -14      426.60      421.65     15.42 o 
   5  -4  15     1888.30     1929.14     45.72 o 
  -5  -4 -16      359.95      354.04     21.38 o 
  -5  -4 -17     3399.56     3351.20     36.45 o 
   5  -4  18      432.42      426.67     13.48 o 
  -5  -4 -19     6030.19     5430.42    113.53 o 
  -5  -3  19      797.29      726.26     43.76 o 
  -5  -3  18       56.05       37.58      8.02 o 
  -5  -3  17      103.39      104.21     11.76 o 
  -5  -3  16     1646.81     1553.00     23.26 o 
  -5  -3  15        0.22       -6.88     10.94 o 
  -5  -3  14     2053.01     1946.42     79.28 o 
  -5  -3  13      332.61      288.35     12.33 o 
  -5  -3  12       90.69      117.65     13.73 o 
  -5  -3  11      526.67      490.90     24.82 o 
  -5  -3  10     4677.29     4343.42     48.23 o 
  -5  -3   9      690.32      765.89     72.21 o 
  -5  -3   8    22810.35    13347.60    125.07 o 
  -5  -3   7      944.20      811.06     39.86 o 
  -5  -3   6    22280.26    20560.28    120.58 o 
  -5  -3   5      217.48      251.27     19.66 o 
  -5  -3   4    16030.20    17015.88    109.93 o 
  -5  -3   3     4590.32     5480.89     88.20 o 
  -5  -3   2    12144.94    11962.55    309.01 o 
  -5  -3   1       17.02       41.56     16.15 o 
  -5  -3   0    28918.87    29472.98    175.32 o 
  -5  -3  -1     1359.30     1665.72     34.06 o 
  -5  -3  -2    23479.72    21844.72   2434.98 o 
  -5  -3  -3     1397.69     1326.12    251.66 o 
  -5  -3  -4    14722.99    13530.05   1521.97 o 
  -5  -3  -5     1328.30     1390.64     41.31 o 
  -5  -3  -6    11309.25    11129.51   1127.17 o 
  -5  -3  -7      361.66      225.55     24.08 o 
   5  -3   8    20480.25    18929.72   6948.91 o 
  -5  -3  -9      586.55      450.23     47.58 o 
  -5  -3 -10    20923.12    19122.62    525.51 o 
  -5  -3 -11      451.98      469.31     23.38 o 
  -5  -3 -12     1380.94     1385.93     25.11 o 
  -5  -3 -13      186.10      207.73     15.76 o 
  -5  -3 -14      802.58      856.89     20.96 o 
  -5  -3 -15      270.92      272.69     13.64 o 
  -5  -3 -16     3508.05     3545.35     46.31 o 
   5  -3  17       48.06       45.44      8.98 o 
  -5  -3 -18     1554.26     1565.33     64.76 o 
   5  -3  19        7.02        6.87      8.80 o 
  -5  -2  20     2523.79     2018.00    136.45 o 
  -5  -2  19     3036.19     2895.18     62.48 o 
  -5  -2  18     1158.86     1026.98     17.47 o 
  -5  -2  17     4320.87     4006.46     33.59 o 
  -5  -2  16     4057.63     3979.60     41.54 o 
  -5  -2  15     5700.19     5568.63     42.17 o 
  -5  -2  14     6896.59     6915.30     56.20 o 
  -5  -2  13      669.24      647.52     16.52 o 
  -5  -2  12     4942.83     4638.02    107.54 o 
  -5  -2  11     4309.83     4535.57     43.37 o 
  -5  -2  10     1422.06     1296.59     44.06 o 
  -5  -2   9    11791.04     7953.85   3264.26 o 
  -5  -2   8      536.78      329.28     34.08 o 
  -5  -2   7     1881.44     1448.79     46.04 o 
  -5  -2   6     5371.22     5418.86    629.47 o 
  -5  -2   5     1025.43      913.90     31.82 o 
  -5  -2   4     7307.97     6959.93     80.63 o 
  -5  -2   3      194.50      176.99     18.49 o 
  -5  -2   2      105.49      123.69     16.70 o 
  -5  -2   1     3006.11     3039.56     53.75 o 
  -5  -2   0     1989.95     1969.36     47.08 o 
  -5  -2  -1       88.42       98.55     14.70 o 
  -5  -2  -2     2581.77     2951.98    348.45 o 
  -5  -2  -2     2618.38     2687.80     53.23 o 
  -5  -2  -3     1635.25     1461.96    251.12 o 
  -5  -2  -4      828.65      741.92     82.57 o 
  -5  -2  -5       26.41       35.68     13.99 o 
  -5  -2  -6     4226.82     4132.79    205.76 o 
   5  -2   7      491.56      338.74    186.72 o 
  -5  -2  -8     1617.41     1402.57    578.51 o 
  -5  -2  -9     1069.77      972.96     35.94 o 
  -5  -2 -10      408.36      363.13     19.55 o 
  -5  -2 -11     5685.83     5529.78     49.86 o 
  -5  -2 -12      604.59      575.51     31.79 o 
  -5  -2 -13     2969.02     2897.38     37.46 o 
   5  -2  14     1622.29     1615.44     26.57 o 
  -5  -2 -15      632.34      667.96     18.58 o 
  -5  -2 -16     3589.56     3367.16     42.66 o 
   5  -2  17     3020.46     2801.72     33.05 o 
   5  -2  18     1722.08     1556.97     21.96 o 
  -5  -2 -19     2816.63     2701.68     72.01 o 
  -5  -2 -20      790.06      715.70     31.58 o 
  -5  -1  20        1.68       -0.75      5.68 o 
  -5  -1  19        1.76        3.38     15.60 o 
  -5  -1  18      951.37      996.50     24.39 o 
  -5  -1  17      752.80      722.39     17.92 o 
  -5  -1  16      445.26      438.82     18.21 o 
  -5  -1  15       10.19        9.90     12.38 o 
  -5  -1  14     3832.51     4000.32     53.62 o 
  -5  -1  13     2097.38     2152.41     26.84 o 
  -5  -1  12     2078.31     2110.15     31.11 o 
  -5  -1  11    11688.52    11875.01    130.19 o 
  -5  -1  10     1422.56     1030.12     44.66 o 
  -5  -1   9     4250.54     2705.60     59.91 o 
  -5  -1   8     1966.22     1429.07     46.08 o 
  -5  -1   7     6372.04     5709.64     75.93 o 
  -5  -1   6      448.71      323.62     25.88 o 
  -5  -1   5    13689.03    12796.56    111.09 o 
  -5  -1   4     5693.06     5864.68    126.95 o 
  -5  -1   3    22376.67    21380.83    526.42 o 
  -5  -1   2     6603.42     7016.57     61.64 o 
  -5  -1   1    28190.72    28756.04    137.50 o 
  -5  -1   0     4424.58     4253.40     69.41 o 
  -5  -1  -1    23888.21    29819.41   1295.66 o 
  -5  -1  -2    13089.41    15944.96    505.01 o 
  -5  -1  -3    20720.29    22521.98   1065.15 o 
  -5  -1  -4    10711.75    10403.06    276.27 o 
  -5  -1  -5    22837.97    21433.27    753.91 o 
  -5  -1  -6     1214.74      889.94    129.05 o 
  -5  -1  -7    21743.64    16505.22   2344.82 o 
  -5  -1  -8     1103.22     1006.37    187.55 o 
   5  -1   9     3000.60     2936.01    371.70 o 
  -5  -1 -10     3460.04     3481.99     95.20 o 
  -5  -1 -11     5228.85     4136.87     90.74 o 
  -5  -1 -12     1354.75     1262.91     37.37 o 
  -5  -1 -13     8633.63     8612.06    343.22 o 
  -5  -1 -14     1609.81     1648.79     25.88 o 
  -5  -1 -15     1546.77     1593.36     24.20 o 
   5  -1  16      406.28      396.65     14.21 o 
   5  -1  17      545.30      549.11     15.71 o 
  -5  -1 -18        7.90        9.52      7.80 o 
   5  -1  19      209.67      190.01      8.39 o 
  -5  -1 -20       12.63       11.39      5.82 o 
  -5   0  20     6570.27     6356.49    576.33 o 
  -5   0  18     6947.54     6964.59    579.60 o 
  -5   0  16     1855.51     1735.92     25.85 o 
  -5   0  14     7388.99     7358.30     49.77 o 
  -5   0  12    21873.11    22163.12     74.35 o 
  -5   0  10     5475.38     4974.87    371.10 o 
  -5   0   8     5957.25     5496.60    161.68 o 
  -5   0   6     9241.78     8646.43     82.13 o 
  -5   0   4     1030.36      927.10     23.06 o 
   5   0  -2       55.21       55.31     18.12 o 
  -5   0   0      108.34      111.02     13.71 o 
  -5   0  -2     1785.91     1899.40    154.16 o 
  -5   0  -4      122.72      116.10     12.72 o 
  -5   0  -6      491.39      405.05     39.39 o 
  -5   0  -8     2053.10     1404.84    228.48 o 
  -5   0 -10     2482.59     2189.37     94.05 o 
  -5   0 -12     2393.44     2450.15     45.97 o 
   5   0  14    11660.87    11747.72    209.82 o 
   5   0  16     6241.45     6341.88    197.94 o 
   5   0  18     1373.76     1297.41     94.11 o 
  -5   0 -20     3185.45     2615.38    104.79 o 
  -5   1  21      121.07      109.19      4.94 o 
  -5   1  20        1.68        0.64      6.99 o 
  -5   1  19        1.76        0.29      8.00 o 
  -5   1  18      951.38      984.48     18.03 o 
  -5   1  17      752.80      756.94     18.25 o 
  -5   1  16      445.26      434.75     16.27 o 
  -5   1  15       10.19       24.22     13.34 o 
  -5   1  14     3832.51     3931.90     40.66 o 
  -5   1  13     2097.36     2154.22     29.76 o 
  -5   1  12     2078.30     2103.44     29.20 o 
  -5   1  11    11688.49    10629.96     75.11 o 
  -5   1  10     1422.57     1283.67     35.86 o 
  -5   1   9     4250.54     3454.67    384.64 o 
  -5   1   8     1966.23     1542.33     46.47 o 
  -5   1   7     6372.04     5709.94     78.16 o 
  -5   1   6      448.71      280.22     20.52 o 
  -5   1   5    13689.04    12948.49    180.46 o 
  -5   1   4     5693.06     5902.22    199.32 o 
  -5   1   3    22376.66    22208.15   1301.33 o 
  -5   1   2     6603.42     7215.42    168.60 o 
  -5   1   1    28190.72    26699.23    146.83 o 
  -5   1  -4    10711.75    12802.74     50.73 o 
  -5   1  -5    22837.98    23509.45    512.04 o 
  -5   1  -6     1214.74     1111.02     94.76 o 
  -5   1  -7    21743.62    15928.11   2011.48 o 
  -5   1  -8     1103.22      765.30     24.60 o 
  -5   1  -9     3000.60     2131.77    308.68 o 
  -5   1 -10     3460.04     2704.11    307.54 o 
  -5   1 -11     5228.88     5419.65    258.24 o 
  -5   1 -12     1354.76     1492.38     30.93 o 
   5   1  13     8633.63     9208.24     49.57 o 
   5   1  14     1609.81     1609.94     39.62 o 
   5   1  15     1546.77     1584.89     43.68 o 
  -5   1 -16      406.28      394.03     27.83 o 
  -5   1 -17      545.30      531.81     18.70 o 
   5   1  18        7.90        4.30      7.59 o 
  -5   1 -19      209.67      204.66      8.95 o 
  -5   1 -20       12.63       14.43      5.58 o 
  -5   2  20     2523.76     2468.16    426.23 o 
  -5   2  19     3036.20     3070.50    192.69 o 
  -5   2  18     1158.85     1077.39     19.17 o 
  -5   2  17     4320.88     4211.56     35.92 o 
  -5   2  16     4057.61     4119.16     37.21 o 
  -5   2  15     5700.19     5678.44     44.56 o 
  -5   2  14     6896.57     6783.24    364.02 o 
  -5   2  13      669.25      648.01     20.41 o 
  -5   2  12     4942.83     4776.73     78.31 o 
  -5   2  11     4309.84     3993.88    133.25 o 
  -5   2  10     1422.06     1364.08    141.03 o 
  -5   2   9    11791.04    10477.17     90.18 o 
  -5   2   8      536.77      408.37     26.83 o 
  -5   2   7     1881.45     1756.92     44.43 o 
  -5   2   6     5371.23     5217.26     77.20 o 
  -5   2   5     1025.44     1020.08     57.54 o 
  -5   2   4     7307.98     7383.80    106.36 o 
  -5   2   3      194.50      197.94     16.83 o 
  -5   2   2      105.49      108.14     14.57 o 
  -5   2   1     3006.11     3054.60     35.75 o 
  -5   2 -10      408.36      381.45     36.40 o 
  -5   2 -11     5685.84     5607.79    101.31 o 
  -5   2 -12      604.59      633.25     18.61 o 
  -5   2 -13     2969.02     3074.66     48.55 o 
  -5   2 -14     1622.29     1645.07     23.82 o 
   5   2  15      632.34      653.67     18.52 o 
   5   2  16     3589.56     3395.37     66.26 o 
   5   2  17     3020.47     2884.27     37.19 o 
  -5   2 -18     1722.08     1610.78     22.03 o 
  -5   2 -19     2816.61     2502.40     21.84 o 
  -5   2 -20      790.07      677.97     14.41 o 
  -5   3  20      234.81      225.46     29.95 o 
  -5   3  19      797.29      810.56     64.89 o 
  -5   3  18       56.05       75.42     11.42 o 
  -5   3  17      103.39      116.03     13.67 o 
  -5   3  16     1646.81     1687.26     26.37 o 
  -5   3  15        0.22       -9.73     13.98 o 
  -5   3  14     2053.01     1867.21    107.16 o 
  -5   3  13      332.61      279.75     14.90 o 
  -5   3  12       90.69       74.06     19.65 o 
  -5   3  11      526.67      453.93     19.38 o 
  -5   3  10     4677.29     4204.49     47.22 o 
  -5   3   9      690.32      714.78     27.54 o 
  -5   3   8    22810.39    19604.62    146.18 o 
  -5   3   7      944.19      868.31     77.06 o 
  -5   3   6    22280.26    20796.16    260.26 o 
  -5   3   5      217.47      218.47     28.27 o 
  -5   3   4    16030.22    15830.33    707.78 o 
  -5   3   3     4590.32     4897.56     60.24 o 
  -5   3   2    12144.95    11549.85    488.09 o 
  -5   3   1       17.02       24.53      9.16 o 
  -5   3   0    28918.91    29454.88    107.59 o 
  -5   3  -9      586.56      506.25     19.58 o 
  -5   3 -10    20923.14    19887.27     81.46 o 
  -5   3 -11      451.99      494.51     21.62 o 
  -5   3 -12     1380.94     1390.64     28.43 o 
  -5   3 -13      186.10      213.31     17.73 o 
  -5   3 -14      802.58      888.46     26.81 o 
   5   3  15      270.92      283.35     12.38 o 
   5   3  16     3508.05     3528.13     38.82 o 
  -5   3 -17       48.06       35.01     12.33 o 
  -5   3 -18     1554.27     1459.93     20.64 o 
  -5   3 -19        7.02        7.53      7.65 o 
  -5   4  19     6383.72     5940.75    334.97 o 
  -5   4  18      181.04      196.31     29.98 o 
  -5   4  17    11419.94    11613.29    162.09 o 
  -5   4  16       62.64      115.08     14.78 o 
  -5   4  15     9030.28     9030.78    191.71 o 
  -5   4  14      469.29      482.93     25.48 o 
  -5   4  13     4988.31     4946.15     48.63 o 
  -5   4  12      409.28      395.30     14.16 o 
  -5   4  11     3671.01     3413.10     37.75 o 
  -5   4  10      384.07      329.60     18.96 o 
  -5   4   9     9381.11     8150.62     60.02 o 
  -5   4   8      161.42      123.01     45.81 o 
  -5   4   7     5390.09     4942.12     80.84 o 
  -5   4   6      192.50      171.33     60.19 o 
  -5   4   5      975.68      977.34     35.32 o 
  -5   4   4      112.84      119.82     18.22 o 
  -5   4   3     3558.61     3754.95    157.90 o 
  -5   4   2      471.66      486.43     30.17 o 
  -5   4   1     9610.54    10397.37     70.92 o 
  -5   4   0     1663.93     1582.58     27.17 o 
  -5   4  -8      494.52      407.18     18.28 o 
  -5   4  -9     4040.90     3568.53     36.83 o 
  -5   4 -10      136.59      129.59     16.43 o 
  -5   4 -11     4174.56     3963.39     39.86 o 
  -5   4 -12       12.39       20.06     14.64 o 
  -5   4 -13     3214.58     3133.94     37.73 o 
  -5   4 -14      426.60      446.71     22.51 o 
  -5   4 -15     1888.30     1894.01     32.06 o 
  -5   4 -16      359.95      358.08     17.07 o 
  -5   4 -17     3399.56     3271.79     31.78 o 
  -5   4 -18      432.42      384.08     12.63 o 
  -5   4 -19     6030.20     5416.03     27.52 o 
  -5   5  19      295.70      271.93      8.54 o 
  -5   5  18      513.71      507.58     29.86 o 
  -5   5  17      314.44      302.87     23.09 o 
  -5   5  16      741.51      700.32     15.31 o 
  -5   5  15       55.78       28.41     10.79 o 
  -5   5  14      529.66      523.25     19.04 o 
  -5   5  13     1104.49      975.61     19.81 o 
  -5   5  12     2413.94     2311.80     53.08 o 
  -5   5  11     1075.41      946.71     23.80 o 
  -5   5  10     2592.66     2276.79     99.52 o 
  -5   5   9     1092.12      901.18     32.83 o 
  -5   5   9     2230.74     2131.86     56.98 o 
  -5   5   8     2396.51     2477.33     90.57 o 
  -5   5   7     7626.08     7811.69    119.87 o 
  -5   5   6    10962.32     9945.26    115.01 o 
  -5   5   5     5816.16     5485.45    319.66 o 
  -5   5   4     8294.21     8210.54    215.38 o 
  -5   5   3    12107.02    12082.82    831.93 o 
  -5   5   2     4016.85     3871.35    155.45 o 
  -5   5   1     9000.46     9034.79     69.36 o 
  -5   5   0    12525.49    12638.78     77.02 o 
  -5   5  -5    12569.14    12455.62     64.06 o 
  -5   5  -6     4509.57     4432.92     40.73 o 
  -5   5  -7     6165.03     5535.45     45.05 o 
  -5   5  -8     6049.33     5254.36     44.49 o 
  -5   5  -9     1973.54     1760.45     28.69 o 
  -5   5 -10     5381.50     4730.63     43.17 o 
  -5   5 -11     1526.26     1499.52     27.30 o 
  -5   5 -12     3454.60     3321.61    121.35 o 
  -5   5 -13     2440.82     2450.76     46.75 o 
  -5   5 -14     1376.68     1453.99     29.64 o 
  -5   5 -15      320.28      355.16     18.40 o 
  -5   5 -16      593.08      651.46     18.13 o 
  -5   5 -17       33.14       15.93     10.04 o 
  -5   5 -18      706.52      668.73     12.49 o 
  -5   6  17     2594.07     2226.97     21.52 o 
  -5   6  16     3484.31     3298.64     29.38 o 
  -5   6  15      538.65      508.66     12.71 o 
  -5   6  14     5710.15     5336.46     35.98 o 
  -5   6  13     1758.62     1757.08     22.13 o 
  -5   6  12     8135.09     7576.42    133.49 o 
  -5   6  11     2458.18     2189.34     35.20 o 
  -5   6  10     4989.00     4353.48    105.14 o 
  -5   6   9     4857.27     4170.40     36.68 o 
  -5   6   9     5087.18     4730.49     57.56 o 
  -5   6   8      848.22      661.48     22.17 o 
  -5   6   8      874.79      855.57     48.83 o 
  -5   6   7     2821.68     2475.75    320.41 o 
  -5   6   7     3254.60     3272.73    138.01 o 
  -5   6   6     1874.84     1680.68     42.99 o 
  -5   6   6     1885.20     2007.37     41.74 o 
  -5   6   5       82.99       77.35     16.39 o 
  -5   6   5      227.32      264.36     19.77 o 
  -5   6   4     4332.14     4612.53     63.86 o 
  -5   6   4     4345.43     4667.74     37.92 o 
  -5   6   3      670.28      679.38     25.57 o 
  -5   6   3      730.20      810.68     20.87 o 
  -5   6   2      309.53      454.59     25.51 o 
  -5   6   2      343.73      427.00     17.48 o 
  -5   6   1      651.38      644.73     25.29 o 
  -5   6  -1      181.71      207.07     18.62 o 
  -5   6  -2      318.34      366.62     20.59 o 
  -5   6  -3       70.61       78.50     17.52 o 
  -5   6  -4      766.78      663.97     22.22 o 
  -5   6  -5       54.99       39.61     16.64 o 
  -5   6  -6     2300.04     2204.08     32.45 o 
  -5   6  -7      141.15      141.88     17.64 o 
  -5   6  -8     1221.47     1080.34     25.58 o 
  -5   6  -9      878.32      689.07     22.41 o 
  -5   6 -10     1680.54     1457.30     28.65 o 
  -5   6 -11      973.41      901.44     74.79 o 
  -5   6 -12     2548.21     2474.11    106.94 o 
  -5   6 -13     1323.16     1295.54    100.90 o 
  -5   6 -14     4129.16     4156.79     40.59 o 
  -5   6 -15      186.87      183.40     14.47 o 
  -5   6 -16     4362.35     4324.08     32.17 o 
  -5   6 -17      572.62      563.99     11.94 o 
  -5   7  16       74.89       48.80      4.45 o 
  -5   7  15       73.20       53.12     10.98 o 
  -5   7  14       15.33       14.79      8.57 o 
  -5   7  13     2146.29     2039.68     22.26 o 
  -5   7  12       76.04       57.84     12.17 o 
  -5   7  11     5162.81     4477.08     93.74 o 
  -5   7  10      395.37      345.34     15.57 o 
  -5   7  10      903.72      945.96     32.66 o 
  -5   7   9     6364.35     5426.91    156.19 o 
  -5   7   9     6364.68     5517.59     52.48 o 
  -5   7   8      170.65      169.91     14.42 o 
  -5   7   8     1816.62     2060.36    177.60 o 
  -5   7   7     2137.93     1963.86    187.25 o 
  -5   7   6     1947.03     1848.80     28.45 o 
  -5   7   5     4172.06     3487.77     58.96 o 
  -5   7   5     4187.31     4122.05     39.30 o 
  -5   7   4     4572.63     4677.04     39.82 o 
  -5   7   3    13906.61    13132.28   1616.10 o 
  -5   7   2        1.64       80.00     17.97 o 
  -5   7   2     2336.53     2518.69     28.41 o 
  -5   7   1    15262.61    14871.00    627.56 o 
  -5   7   0        0.63      118.36     29.23 o 
  -5   7  -1    12404.97    12168.53    965.89 o 
  -5   7  -2        1.06       62.00     43.43 o 
  -5   7  -3     8600.22     9164.65     64.53 o 
  -5   7  -4       81.00       87.89     19.08 o 
  -5   7  -5     9927.63    10015.08     67.24 o 
  -5   7  -6      549.57      608.57     23.85 o 
  -5   7  -7     8744.85     8251.64     59.93 o 
  -5   7  -8        1.77       36.70     16.17 o 
  -5   7  -9     2700.80     2474.82     33.95 o 
  -5   7 -10        0.26       12.56     14.79 o 
  -5   7 -11     3464.71     3166.10     35.61 o 
  -5   7 -12      317.63      312.29     16.17 o 
  -5   7 -13     4407.44     4324.59    105.49 o 
  -5   7 -14       36.99       17.84     10.40 o 
  -5   7 -15     2088.15     1847.98     19.42 o 
  -5   8  15      101.92       74.88      5.05 o 
  -5   8  14     7138.66     6229.89     27.44 o 
  -5   8  13      552.78      474.87     10.99 o 
  -5   8  12     6151.41     5752.94     33.82 o 
  -5   8  11      629.52      541.32     14.39 o 
  -5   8  10     3097.42     2905.38     29.08 o 
  -5   8   9      103.09       81.85     11.91 o 
  -5   8   8     2591.08     2208.06     28.19 o 
  -5   8   7     1495.33     1317.09     26.11 o 
  -5   8   6     9258.23     8629.43     54.55 o 
  -5   8   5      129.49      180.89     18.21 o 
  -5   8   4     2913.61     2893.11     31.58 o 
  -5   8   3       49.63       31.46     15.76 o 
  -5   8   3      224.35      239.62     17.85 o 
  -5   8   2      180.89      167.87     35.55 o 
  -5   8   1     1218.53     1158.00     23.01 o 
  -5   8   0       39.19       26.67     12.52 o 
  -5   8  -1      296.41      271.59     14.71 o 
  -5   8  -2      928.29     1043.02     28.79 o 
  -5   8  -3      558.09      543.43     24.71 o 
  -5   8  -4      642.92      750.94     26.02 o 
  -5   8  -5       36.70       67.66     19.47 o 
  -5   8  -6     1899.00     1798.24     33.11 o 
  -5   8  -7     1503.20     1334.63     29.10 o 
  -5   8  -8     2815.74     2523.92     34.75 o 
  -5   8  -9      956.07      833.28     23.18 o 
  -5   8 -10     1023.65      860.47     22.20 o 
  -5   8 -11      685.76      633.59     18.88 o 
  -5   8 -12     1180.58     1048.59     19.77 o 
  -5   8 -13     1025.38      969.22     15.87 o 
  -5   9  14      692.97      556.69      7.28 o 
  -5   9  13      292.60      257.62      7.35 o 
  -5   9  12      731.86      634.71     11.43 o 
  -5   9  11      829.39      728.74     13.47 o 
  -5   9  10     1227.84      986.07     16.57 o 
  -5   9   9      927.42      776.65     16.34 o 
  -5   9   8     5179.94     3935.43     32.92 o 
  -5   9   7      617.17      572.59     19.98 o 
  -5   9   6     5698.70     4960.86     39.89 o 
  -5   9   5     4159.49     3990.89     36.29 o 
  -5   9   4     1659.29     1467.55     56.65 o 
  -5   9   3     3833.42     3670.27    104.90 o 
  -5   9   2     3806.06     3500.07     40.41 o 
  -5   9   1      706.26      724.07     18.75 o 
  -5   9   0     5817.71     5381.65    456.40 o 
  -5   9  -1      861.29     1090.21     29.05 o 
  -5   9  -2     7516.43     7728.63     63.04 o 
  -5   9  -3     2106.48     2244.51     37.51 o 
  -5   9  -4     4469.40     4686.44     49.94 o 
  -5   9  -5     5660.96     5619.55     52.78 o 
  -5   9  -6     1114.73     1208.02     28.04 o 
  -5   9  -7     2360.93     2244.04     33.36 o 
  -5   9  -8     3230.54     3055.16     35.74 o 
  -5   9  -9      115.12      118.08     14.91 o 
  -5   9 -10     3967.05     3583.16     33.46 o 
  -5   9 -11      973.69      919.68     18.11 o 
  -5   9 -12      912.11      858.74     14.13 o 
  -5  10  12     1791.19     1473.86     11.34 o 
  -5  10  11     2489.34     2006.27     15.39 o 
  -5  10  10       39.49       38.15      6.82 o 
  -5  10   9     7408.61     5424.20     29.71 o 
  -5  10   8        6.41       11.31      8.21 o 
  -5  10   7     2594.50     1931.80     22.71 o 
  -5  10   6      835.18      671.92     14.54 o 
  -5  10   5      251.79      215.57     14.21 o 
  -5  10   4      230.88      222.59     12.10 o 
  -5  10   3     1728.30     1483.99     81.20 o 
  -5  10   2     1932.10     1710.94     22.47 o 
  -5  10   1      426.98      429.16     20.34 o 
  -5  10   0      413.65      356.77     20.33 o 
  -5  10  -1       12.14       27.76     17.86 o 
  -5  10  -2      236.93      219.07     19.79 o 
  -5  10  -3      556.17      502.34     22.04 o 
  -5  10  -4      168.37      195.62     18.55 o 
  -5  10  -5      880.78      816.68     23.96 o 
  -5  10  -6       76.18       95.86     16.15 o 
  -5  10  -7       91.07       72.10     14.14 o 
  -5  10  -8       13.19       29.20     12.75 o 
  -5  10  -9     1678.20     1411.31     21.13 o 
  -5  10 -10      255.27      222.80     10.98 o 
  -5  11   8     2731.80     1663.61     12.97 o 
  -5  11   7      589.80      371.97     10.39 o 
  -5  11   6     4746.77     2924.50     18.70 o 
  -5  11   5      666.31      429.38      9.06 o 
  -5  11   4     2930.97     1924.45     15.57 o 
  -5  11   3      131.53      156.61     11.08 o 
  -5  11   2     3654.86     3057.35     28.03 o 
  -5  11   1      171.81      170.00     13.73 o 
  -5  11   0     3983.01     3312.63     32.89 o 
  -5  11  -1      557.98      546.00     18.68 o 
  -5  11  -2     5194.75     4610.40     39.48 o 
  -5  11  -3      523.40      505.76     18.03 o 
  -5  11  -4     3619.89     3299.53     33.06 o 
  -5  11  -5      872.78      796.45     18.75 o 
  -5  11  -6     2304.09     2069.33     24.30 o 
  -5  11  -7      165.28      146.96     11.43 o 
  -5  11  -8     4791.47     4025.84     26.27 o 
  -5  12  -1      538.01      391.28     10.95 o 
  -5  12  -2      875.73      576.19     12.32 o 
  -5  12  -3      595.81      424.50     11.31 o 
  -6 -11   7     1138.28     1254.08     17.74 o 
  -6 -11   6     2055.70     2046.69     21.75 o 
  -6 -11   5      275.57      254.01     36.96 o 
  -6 -11   4     1860.05     1947.57    126.40 o 
   6 -11  -3      661.40      931.48    175.42 o 
  -6 -11   2     7101.80     8035.55    249.58 o 
  -6 -11   1     1070.26     1122.14     39.74 o 
  -6 -11   0     4360.73     4926.09     64.84 o 
  -6 -11  -1     1516.60     1551.52    150.23 o 
  -6 -11  -2      394.70      426.42     12.55 o 
  -6 -11  -3      382.14      450.88     12.92 o 
  -6 -11  -4      269.63      258.90      9.89 o 
  -6 -11  -5      481.16      465.27     11.93 o 
  -6 -10  10       75.10       73.62      7.21 o 
  -6 -10   9       14.77       16.94     12.87 o 
  -6 -10   8      647.62      835.65     21.46 o 
  -6 -10   7      648.74      696.18     19.35 o 
  -6 -10   6      637.21      783.08     21.23 o 
  -6 -10   5     2594.46     3030.60     31.08 o 
  -6 -10   4      799.25     1096.68     21.93 o 
  -6 -10   3      404.77      483.27     14.91 o 
  -6 -10   2      704.21      853.40     19.26 o 
  -6 -10   1      212.19      255.54     13.36 o 
   6 -10   0      591.23      637.60     64.38 o 
   6 -10   1     3208.14     3554.82    365.41 o 
  -6 -10  -2      368.96      434.69     53.71 o 
   6 -10   3     4198.00     4508.21     35.18 o 
  -6 -10  -4      490.04      636.34     17.84 o 
  -6 -10  -5     2191.71     2175.50     22.65 o 
  -6 -10  -6      123.60      171.26     12.73 o 
  -6 -10  -7     3156.80     2956.67     24.27 o 
  -6 -10  -8       31.72       30.50     10.29 o 
  -6 -10  -9     4497.64     4071.73     25.14 o 
  -6 -10 -10       45.72       48.41      5.18 o 
  -6  -9  13     2065.99     1798.84     14.57 o 
  -6  -9  12     1018.39      857.51     13.12 o 
  -6  -9  11      878.82      761.09     19.71 o 
  -6  -9  10     4558.93     4306.73     36.38 o 
  -6  -9   9      576.55      516.10     20.55 o 
  -6  -9   8     5287.21     5483.00     42.99 o 
  -6  -9   7     1350.14     1517.92     27.25 o 
  -6  -9   6     5466.34     5942.20     45.25 o 
  -6  -9   5     5987.10     7128.76     49.00 o 
  -6  -9   4     3462.91     3989.22    619.57 o 
  -6  -9   3     4091.17     4367.35    636.92 o 
  -6  -9   2     1934.19     2261.17     25.72 o 
  -6  -9   1      879.58     1043.68     21.84 o 
  -6  -9   0     3214.55     3632.98    595.44 o 
   6  -9   1     1429.19     1752.50     40.75 o 
  -6  -9  -2     1517.82     1795.00     60.22 o 
  -6  -9  -3     1700.02     1920.84     24.63 o 
  -6  -9  -4     1182.56     1465.43     61.80 o 
  -6  -9  -5     1653.01     1952.23     49.32 o 
  -6  -9  -6      701.23      704.57     17.75 o 
  -6  -9  -7     1045.19     1240.84     93.22 o 
  -6  -9  -8      133.68      147.87     14.21 o 
  -6  -9  -9      901.13     1038.19     49.43 o 
   6  -9  10      204.88      181.14      9.02 o 
  -6  -9 -10      363.04      382.60     18.34 o 
  -6  -9 -11      296.37      279.07      8.81 o 
  -6  -9 -11      488.05      468.37     11.78 o 
  -6  -9 -12      523.79      548.03      9.49 o 
  -6  -8  15      450.95      414.00      9.01 o 
  -6  -8  14     2917.55     2668.27     20.19 o 
  -6  -8  13        3.83        9.37      8.00 o 
  -6  -8  12       88.36       94.34     10.29 o 
  -6  -8  11      160.92      195.02     21.36 o 
  -6  -8  10      529.53      717.13     27.01 o 
  -6  -8   9      534.75      641.88     26.62 o 
  -6  -8   8      435.89      635.40     25.72 o 
  -6  -8   7     1342.72     1748.09     32.23 o 
  -6  -8   6      150.67      179.00     16.66 o 
  -6  -8   5      726.00      949.15     30.64 o 
  -6  -8   4      391.48      503.72     18.39 o 
  -6  -8   3      541.31      557.88     91.16 o 
  -6  -8   2     1801.54     2136.78    130.98 o 
  -6  -8   1     2412.30     2626.05     98.78 o 
  -6  -8   0     1497.52     1735.68     24.46 o 
  -6  -8  -1     2289.42     2875.86    185.82 o 
  -6  -8  -2      264.41      330.85     16.32 o 
  -6  -8  -3     1579.16     2147.96    268.49 o 
  -6  -8  -4     3577.95     3764.21    291.90 o 
  -6  -8  -5      504.00      548.41     54.72 o 
  -6  -8  -6     5733.44     5968.54    617.76 o 
  -6  -8  -7     1543.66     1534.31     23.49 o 
  -6  -8  -8     1589.58     1553.59     24.52 o 
  -6  -8  -9     2705.41     2553.98     29.09 o 
  -6  -8 -10      721.75      725.32     19.24 o 
  -6  -8 -11     1651.56     1503.69     19.94 o 
  -6  -8 -12     2693.92     2467.56     22.92 o 
  -6  -8 -13      888.95      838.70     12.95 o 
  -6  -8 -14     2580.01     2372.66     16.95 o 
  -6  -7  16       13.13        8.93      8.05 o 
  -6  -7  15     2042.31     1802.84     38.72 o 
  -6  -7  14      154.11      134.24      9.94 o 
  -6  -7  13     9138.68     8123.29     45.50 o 
  -6  -7  12       21.00       64.24     21.84 o 
  -6  -7  11     6673.82     5980.12     49.91 o 
  -6  -7  10      268.01      261.78     20.48 o 
  -6  -7   9     4769.31     4937.46     51.96 o 
  -6  -7   8       10.26       26.13     16.57 o 
  -6  -7   7     8077.51     8570.52    228.91 o 
  -6  -7   6     1130.07     1292.73     25.01 o 
  -6  -7   5     8816.56     9857.19    409.84 o 
  -6  -7   4     1392.00     1990.35     29.22 o 
  -6  -7   3     5464.59     6460.73     42.10 o 
  -6  -7   2      688.15      928.85     21.96 o 
  -6  -7   1     2267.43     2434.95     73.79 o 
  -6  -7   0      493.23      675.24     19.48 o 
  -6  -7  -1     3633.63     3786.98    439.82 o 
  -6  -7  -2     1053.36     1453.62    142.30 o 
  -6  -7  -3     6625.27     7795.85   1952.53 o 
   6  -7   4     1978.14     2640.84    112.07 o 
  -6  -7  -5     1597.86     1743.32    260.90 o 
  -6  -7  -6     1712.69     2188.61    175.92 o 
  -6  -7  -7       41.64       56.48     15.33 o 
  -6  -7  -8     1117.85     1368.59     26.66 o 
  -6  -7  -9       74.31       85.11     15.93 o 
  -6  -7 -10     1296.62     1432.35     26.69 o 
  -6  -7 -11       51.41       60.15     14.55 o 
  -6  -7 -12       23.02       45.43      9.36 o 
  -6  -7 -13      322.04      289.96     17.59 o 
  -6  -7 -14       46.06       49.74      6.60 o 
  -6  -7 -15     1857.27     1729.59     16.14 o 
  -6  -6  17     1258.23     1128.70     36.18 o 
  -6  -6  16     1939.94     1829.64     28.22 o 
  -6  -6  15      174.42      139.35     25.25 o 
  -6  -6  14     1405.45     1275.73     20.70 o 
  -6  -6  13      790.22     1231.76     33.23 o 
  -6  -6  12      192.68      181.71     25.79 o 
  -6  -6  11     1228.39     1309.65    142.60 o 
  -6  -6  10      268.33      323.69     33.26 o 
  -6  -6   9      858.68     1103.58     81.69 o 
  -6  -6   8      755.89      791.42     22.00 o 
  -6  -6   7     1189.33     1591.98     76.07 o 
   6  -6  -6      276.29      192.19     38.61 o 
  -6  -6   6      348.52      389.42     21.46 o 
   6  -6  -5      999.20     1173.21     49.66 o 
  -6  -6   5     2352.10     2976.27     33.96 o 
   6  -6  -4     1486.11     1487.58     55.97 o 
  -6  -6   4     1546.73     1689.94     31.33 o 
   6  -6  -3        3.07       54.79     31.24 o 
  -6  -6   3      474.37      707.78    102.28 o 
   6  -6  -2     5852.13     6039.02    100.24 o 
  -6  -6   2     6117.15     7725.84    362.47 o 
   6  -6  -1       34.06      147.39     33.03 o 
  -6  -6   1      669.53      734.21     43.07 o 
   6  -6   0     3376.19     2885.05     71.51 o 
  -6  -6   0     3382.59     3784.18     37.13 o 
   6  -6   1     1408.05     1257.80     50.77 o 
  -6  -6  -1     2509.56     2578.28     51.28 o 
   6  -6   2     2503.96     2342.21    447.79 o 
  -6  -6  -2     2504.54     2490.10    272.34 o 
   6  -6   3      322.02      211.98     33.21 o 
  -6  -6  -3      601.74      667.15     31.15 o 
   6  -6   4     7187.80     5582.69     93.63 o 
  -6  -6  -4     7375.87     8181.36     53.98 o 
   6  -6   5      383.72      332.26     32.82 o 
  -6  -6  -5      435.73      489.75     19.30 o 
  -6  -6  -6     5645.77     5984.51     42.40 o 
  -6  -6  -7      357.63      416.15     19.27 o 
  -6  -6  -8     2698.87     2701.13     68.49 o 
  -6  -6  -9     1405.84     1295.92     24.42 o 
  -6  -6 -10     2789.09     2718.14     43.99 o 
  -6  -6 -11      222.45      268.06     19.44 o 
  -6  -6 -11      250.84      253.28     17.41 o 
  -6  -6 -12     4037.25     3868.30     35.40 o 
  -6  -6 -13       18.70       35.70      9.62 o 
  -6  -6 -14     6137.42     6027.94    206.35 o 
  -6  -6 -15      324.78      284.16      9.19 o 
  -6  -6 -16     1407.28     1305.06     49.89 o 
  -6  -5  18      908.67      793.38     40.58 o 
  -6  -5  17      893.65      764.02     22.45 o 
  -6  -5  16     3402.61     3147.67     45.78 o 
  -6  -5  15     2285.48     2231.87     26.31 o 
  -6  -5  14     1415.18     1272.40     22.21 o 
  -6  -5  13     5513.86     5479.66     48.09 o 
  -6  -5  12     1448.96     1281.10     24.44 o 
  -6  -5  12     1457.04     1280.84     28.66 o 
  -6  -5  11     4251.23     3795.93     42.77 o 
  -6  -5  10    10982.98    11043.74     52.24 o 
  -6  -5  10    10983.33    10129.66    476.52 o 
  -6  -5   9      403.85      437.79     16.09 o 
  -6  -5   9      579.41      615.22     31.17 o 
  -6  -5   8     8305.92     7017.52     92.63 o 
  -6  -5   8     8316.27     8595.56     51.40 o 
  -6  -5   7     2580.06     2568.72     58.08 o 
  -6  -5   7     2797.39     3068.55     85.31 o 
  -6  -5   6     1564.56     1617.44    105.17 o 
  -6  -5   6     1768.66     1781.36     46.52 o 
   6  -5  -5     5205.49     5438.92     85.01 o 
  -6  -5   5     5276.53     5409.12     49.24 o 
   6  -5  -4     3079.88     3201.76     67.07 o 
  -6  -5   4     3392.90     3683.72     35.75 o 
   6  -5  -3     1071.35     1051.94     43.81 o 
  -6  -5   3     1567.24     1701.98     34.40 o 
   6  -5  -2     8196.61     8169.12    104.31 o 
  -6  -5   2     8327.30     9015.82     57.94 o 
   6  -5  -1     1875.37     1984.02     56.68 o 
  -6  -5   1     3292.81     3478.46    385.35 o 
   6  -5   0     7530.65     6738.30     97.64 o 
  -6  -5   0     7883.62     9281.38   1093.43 o 
   6  -5   1      694.36      648.82     38.19 o 
  -6  -5  -1     2237.15     2178.44    281.31 o 
   6  -5   2     2634.60     1953.45     57.00 o 
  -6  -5  -2     2836.25     3262.64    128.01 o 
   6  -5   3     1663.01     1148.57     45.92 o 
  -6  -5  -3     2242.71     2291.33     64.78 o 
   6  -5   4      377.47      254.60     30.56 o 
  -6  -5  -4     1357.26     1441.34    122.03 o 
   6  -5   5     1084.33      948.41     42.15 o 
  -6  -5  -5     1378.81     1411.60     79.51 o 
   6  -5   6     1154.63     1095.55     43.37 o 
  -6  -5  -6     1640.25     1764.75     57.45 o 
  -6  -5  -7       55.02       45.79     26.97 o 
  -6  -5  -7     1618.38     1946.68    405.26 o 
  -6  -5  -8      932.73      366.88     40.85 o 
  -6  -5  -8     1008.74     1026.47     23.80 o 
  -6  -5  -9     2069.09     2490.51    347.88 o 
  -6  -5 -10      920.50     1074.67    181.52 o 
  -6  -5 -11       42.95       45.95     12.59 o 
  -6  -5 -11      315.68      316.54     19.85 o 
  -6  -5 -12      186.80      209.05     17.88 o 
  -6  -5 -13      685.11      709.37     24.72 o 
  -6  -5 -14       83.59       75.44     10.57 o 
  -6  -5 -15     1082.97     1098.03     30.65 o 
   6  -5  16      215.20      223.56     10.11 o 
  -6  -5 -17      660.69      609.78     14.87 o 
  -6  -4  18        4.02       15.59      7.59 o 
  -6  -4  17     2405.48     2148.13     22.96 o 
  -6  -4  16       23.42        6.96     10.61 o 
  -6  -4  15      702.05      653.96     17.79 o 
  -6  -4  14       17.05       11.01      7.79 o 
  -6  -4  14      351.08      449.33     26.46 o 
  -6  -4  13      500.76      470.15     12.98 o 
  -6  -4  13      528.00      496.63     21.57 o 
  -6  -4  12     1694.21     1624.27     48.62 o 
  -6  -4  12     3295.85     3499.59    279.56 o 
  -6  -4  11     4028.20     3645.08     38.18 o 
  -6  -4  11     4076.39     4093.22     39.85 o 
  -6  -4  10        1.96        6.34     13.86 o 
  -6  -4  10     1251.47     1717.10     49.15 o 
   6  -4  -9     1612.94     1607.71     74.02 o 
  -6  -4   9     1975.15     2034.00     38.11 o 
  -6  -4   8      511.50      382.34     38.24 o 
  -6  -4   8     1511.55     1968.96     38.21 o 
  -6  -4   7     1434.65     1426.65     26.04 o 
  -6  -4   6       12.30       48.76     22.64 o 
  -6  -4   6      658.26      569.12     82.15 o 
  -6  -4   5     2289.50     2600.04    231.49 o 
  -6  -4   5     2399.85     2466.51     48.67 o 
   6  -4  -4      870.43     1011.70     38.39 o 
  -6  -4   4     1957.60     2322.88     51.65 o 
  -6  -4   3       73.08       89.27     17.40 o 
  -6  -4   2      625.10      653.36     59.32 o 
   6  -4  -1      339.58      307.60     27.74 o 
  -6  -4   1      403.74      385.78     27.64 o 
   6  -4   0      340.85      276.24     28.26 o 
  -6  -4   0      404.76      463.39     29.38 o 
   6  -4   1     7156.84     6177.15     85.97 o 
  -6  -4  -1     7274.50     8737.86     79.66 o 
   6  -4   2      968.95      725.58     36.81 o 
  -6  -4  -2      982.71     1210.51     35.15 o 
   6  -4   3     5776.02     4267.38     72.72 o 
  -6  -4  -3     5939.86     6398.35     69.15 o 
  -6  -4  -4      586.26      603.08    161.97 o 
  -6  -4  -4     1017.20      904.10     33.14 o 
   6  -4   5     3431.86     3419.51    308.02 o 
  -6  -4  -5     3434.17     3344.46     63.59 o 
   6  -4   6     2082.53     1770.26    443.19 o 
  -6  -4  -6     2278.79     2441.82     30.93 o 
  -6  -4  -7     5313.12     5712.58    133.44 o 
  -6  -4  -7     5409.40     5437.60     96.02 o 
  -6  -4  -8     1924.37      776.79     45.59 o 
  -6  -4  -8     2227.96     2182.76     30.34 o 
   6  -4   9     6638.45     4823.28   1066.39 o 
  -6  -4  -9     6638.81     6566.68    125.74 o 
  -6  -4 -10      256.03      246.38     22.55 o 
  -6  -4 -10     1014.22     1084.42     63.96 o 
  -6  -4 -11     8509.30     9638.96     76.73 o 
  -6  -4 -11     8828.19     8384.06     94.55 o 
  -6  -4 -12      144.68      154.20     14.54 o 
  -6  -4 -13     1774.68     1727.35     25.21 o 
  -6  -4 -14      740.66      700.33     16.10 o 
  -6  -4 -15     1429.17     1430.19     19.77 o 
  -6  -4 -16      476.17      464.29     11.44 o 
   6  -4  17     4497.05     4247.13    185.85 o 
  -6  -4 -18      230.87      215.47     21.95 o 
  -6  -3  18     3755.52     3431.80     36.92 o 
  -6  -3  17      200.50      158.99      9.95 o 
  -6  -3  16     7268.62     6894.08     65.69 o 
  -6  -3  15       16.47        2.31      9.50 o 
  -6  -3  14     3338.67     3143.20    221.65 o 
  -6  -3  14     3343.30     3255.06     38.49 o 
  -6  -3  13     1907.54     1877.43     21.79 o 
  -6  -3  13     2028.50     2098.40     88.54 o 
  -6  -3  12     3259.60     3084.50    227.44 o 
  -6  -3  12     3260.95     3101.43     88.66 o 
  -6  -3  11      574.37      485.50     22.68 o 
  -6  -3  11      730.86      706.78     22.57 o 
  -6  -3  10     6597.90     4813.56   2631.41 o 
  -6  -3  10     6617.97     7115.54    192.21 o 
  -6  -3   9       27.22       29.54     30.90 o 
  -6  -3   9      261.15      303.23     21.77 o 
  -6  -3   8    13231.51     9455.57    110.79 o 
  -6  -3   8    13231.62    12942.93    100.27 o 
  -6  -3   7      813.16      776.79     40.78 o 
  -6  -3   6     7278.94     7599.05    237.78 o 
   6  -3  -5      856.46      922.71     33.12 o 
  -6  -3   5      883.15      960.56     46.32 o 
   6  -3  -4     7645.75     8288.18     86.40 o 
  -6  -3   4     7846.06     8019.81     75.08 o 
   6  -3  -3      558.23      646.79     30.53 o 
  -6  -3   3      919.05      967.32     82.39 o 
   6  -3  -2    13230.35    13990.37    114.50 o 
  -6  -3   2    13320.99    13962.52    246.79 o 
   6  -3  -1      720.44      927.70     35.54 o 
  -6  -3   1     1923.37     2353.46     55.78 o 
   6  -3   0     6390.98     5971.19     78.08 o 
  -6  -3   0     6526.58     7802.28     69.85 o 
   6  -3   1      481.61      552.14     31.30 o 
  -6  -3  -1     2971.86     3100.84     49.95 o 
  -6  -3  -2     1916.97     2067.02     28.14 o 
  -6  -3  -2     2022.04     1998.41     38.76 o 
  -6  -3  -3     1064.29      978.88    346.43 o 
  -6  -3  -3     2503.39     2280.90     41.84 o 
  -6  -3  -4      141.80      103.27     24.21 o 
  -6  -3  -4      303.01      223.93     21.92 o 
  -6  -3  -5      491.84      560.15     30.63 o 
  -6  -3  -5     1861.90     1279.19     34.21 o 
   6  -3   6     2910.47     2737.24    415.04 o 
   6  -3   7        0.61       35.06     18.43 o 
  -6  -3  -7     2491.08     3248.29     35.07 o 
   6  -3   8     1242.81     1150.37    120.17 o 
  -6  -3  -8     1247.94     1203.37     23.85 o 
  -6  -3  -9      106.62      119.47     27.01 o 
  -6  -3  -9     1348.49     1509.10    219.20 o 
  -6  -3 -10      831.44      898.55     86.20 o 
  -6  -3 -10      939.54      978.24     24.85 o 
  -6  -3 -11        7.20       27.69     14.97 o 
  -6  -3 -11      620.73      815.13     23.43 o 
  -6  -3 -12      642.69      703.24     19.65 o 
  -6  -3 -13       24.58       36.83     12.96 o 
  -6  -3 -14      183.19      164.52     14.26 o 
  -6  -3 -15       12.21       18.32     10.19 o 
  -6  -3 -16      213.94      187.14     10.46 o 
  -6  -3 -17       79.31       57.81      7.72 o 
  -6  -3 -18     1389.56     1288.10     83.41 o 
  -6  -3 -19       38.17       39.34      4.52 o 
  -6  -2  19     5513.50     4863.84     23.79 o 
  -6  -2  18      121.60      109.42      9.19 o 
  -6  -2  17     2014.71     1908.95     28.38 o 
  -6  -2  16       82.97       81.76     11.14 o 
  -6  -2  15     2505.65     2370.79     29.57 o 
  -6  -2  14     2613.81     2551.49     39.53 o 
  -6  -2  13     1229.40     1180.42     18.76 o 
  -6  -2  13     1399.48     1358.21     29.78 o 
  -6  -2  12     2538.45     2569.54    285.59 o 
  -6  -2  12     3788.89     4339.84    668.67 o 
  -6  -2  11      281.53      224.79     19.58 o 
  -6  -2  11      352.87      374.08     36.55 o 
  -6  -2  10       21.49       61.45     15.01 o 
  -6  -2  10     1931.08     2019.17    316.66 o 
  -6  -2   9      418.65      380.29     27.88 o 
  -6  -2   9     1136.53     1174.13     62.05 o 
  -6  -2   8      206.41      186.74     31.73 o 
  -6  -2   7     1783.66     1676.17     61.34 o 
  -6  -2   6      176.34      139.41     22.44 o 
  -6  -2   5      349.46      382.80     25.50 o 
  -6  -2   5      886.53      969.15     75.49 o 
   6  -2  -4      821.08      978.53     30.93 o 
  -6  -2   4     1861.61     2138.10     56.75 o 
   6  -2  -3       41.85       45.45     17.43 o 
  -6  -2   3       90.65      118.49     30.76 o 
   6  -2  -2     2094.62     2158.30     43.29 o 
  -6  -2   2     3392.75     3977.36     65.24 o 
   6  -2  -1     1528.29     1558.90     38.34 o 
  -6  -2   1     1625.29     1916.50    126.01 o 
   6  -2   0      515.38      601.12     28.39 o 
  -6  -2   0      803.04      953.14     56.30 o 
  -6  -2  -1     6896.77     8398.17    670.11 o 
  -6  -2  -1     7291.02     8528.93     87.91 o 
  -6  -2  -2      259.26      341.93     13.68 o 
  -6  -2  -2      267.14      313.25     28.10 o 
  -6  -2  -3     5528.23     5007.28   2102.18 o 
  -6  -2  -3     5682.78     6058.94    173.99 o 
  -6  -2  -4     2853.34     2742.34    877.66 o 
  -6  -2  -4     2919.11     2965.22    106.33 o 
  -6  -2  -5     2430.57     2552.20    363.57 o 
  -6  -2  -5     2463.76     1854.28     31.43 o 
  -6  -2  -6     4911.20     4943.82    301.59 o 
  -6  -2  -7     6558.13     4745.19    734.81 o 
  -6  -2  -8     3813.97     3530.99    458.68 o 
  -6  -2  -8     3892.77     3774.95     35.80 o 
  -6  -2  -9    10145.37     7997.69   2335.56 o 
  -6  -2  -9    10149.41     9727.07     56.58 o 
  -6  -2 -10      379.04      336.37     40.66 o 
  -6  -2 -10      432.03      474.06     21.77 o 
   6  -2  11     6643.44     6200.30    878.16 o 
  -6  -2 -11     7121.24     7006.00     52.21 o 
  -6  -2 -12      903.60      903.20     23.92 o 
  -6  -2 -13     1426.58     1468.73     38.88 o 
  -6  -2 -14     3586.48     3576.78     35.17 o 
  -6  -2 -15     1433.14     1492.35     23.03 o 
   6  -2  16      760.00      733.93     18.39 o 
  -6  -2 -17     2992.93     2786.54     25.13 o 
  -6  -2 -18      359.31      316.40      9.23 o 
  -6  -2 -19      715.88      641.33     40.47 o 
  -6  -1  20      169.85      172.80      5.64 o 
  -6  -1  19     2372.02     2163.03     81.30 o 
  -6  -1  18     2145.60     2163.91    149.94 o 
  -6  -1  17      345.79      344.01     13.66 o 
  -6  -1  16      436.06      383.95     15.91 o 
  -6  -1  15     4526.32     4371.01     69.26 o 
  -6  -1  14       42.45       42.68     11.38 o 
  -6  -1  14      146.62      166.94     21.31 o 
  -6  -1  13     7706.45     8003.80     44.82 o 
  -6  -1  13     7715.03     7759.35     53.97 o 
  -6  -1  12     1125.15     1166.45     62.42 o 
  -6  -1  12     1188.49     1216.38     27.56 o 
  -6  -1  11     6735.42     6086.53     60.14 o 
  -6  -1  11     6735.97     7230.50     49.12 o 
  -6  -1  10     2007.72     1847.23     28.04 o 
  -6  -1  10     2015.71     2157.67     60.43 o 
  -6  -1   9     4808.97     4272.26    616.88 o 
  -6  -1   8     4691.00     3848.00     72.08 o 
  -6  -1   7     5640.50     4887.37    371.07 o 
   6  -1  -6      910.00     1003.02     27.96 o 
  -6  -1   6     1576.36     1685.57     81.60 o 
   6  -1  -5    16609.60    17267.67    102.41 o 
  -6  -1   5    16611.54    15685.43    161.19 o 
   6  -1  -4      186.26      193.86     17.55 o 
  -6  -1   4     1315.29     1483.46     71.53 o 
   6  -1  -3     5999.25     6029.20     63.70 o 
  -6  -1   3     6207.96     6093.57     97.29 o 
   6  -1  -2     3902.37     3872.79     53.13 o 
  -6  -1   2     4848.80     4850.68    162.38 o 
   6  -1  -1     2531.90     2244.25     42.69 o 
  -6  -1   1     2829.96     2738.42     54.07 o 
   6  -1   0     1583.56     1438.89     36.26 o 
  -6  -1   0     2060.12     2332.58    123.93 o 
  -6  -1  -1     5028.22     5769.52   1339.40 o 
  -6  -1  -1     5762.73     6044.50    235.30 o 
  -6  -1  -2     1108.87     1275.48    117.95 o 
  -6  -1  -2     2238.06     2034.22     93.41 o 
  -6  -1  -3     5998.43     5329.52   1979.20 o 
  -6  -1  -3     6033.49     6957.38    872.47 o 
  -6  -1  -4       10.26       58.26     16.92 o 
  -6  -1  -4     3136.56     2161.88     28.39 o 
   6  -1   5     3540.23     3397.82    447.88 o 
  -6  -1  -5     3711.51     2995.77     33.72 o 
  -6  -1  -6       70.63      104.97     17.48 o 
  -6  -1  -7      105.96      132.38     17.26 o 
  -6  -1  -8      385.86      288.21     43.70 o 
  -6  -1  -8     1291.02     1340.48     27.44 o 
   6  -1   9       42.42       33.41     21.44 o 
  -6  -1  -9      420.32      438.67     21.75 o 
  -6  -1 -10        2.91       12.88     22.94 o 
  -6  -1 -10     1270.67     1330.12    116.35 o 
  -6  -1 -11      336.53      167.05     39.23 o 
  -6  -1 -11      548.31      528.96     26.30 o 
  -6  -1 -12       45.57       57.81     22.74 o 
  -6  -1 -13      553.42      527.26     21.14 o 
  -6  -1 -14       31.77       64.94     12.92 o 
   6  -1  14      883.72      662.47     20.63 o 
  -6  -1 -15     1728.79     1766.98     55.29 o 
  -6  -1 -16      392.10      396.44     12.77 o 
  -6  -1 -17     1214.27     1111.28     18.08 o 
  -6  -1 -18      777.77      702.67     12.98 o 
  -6  -1 -19      735.05      648.27      9.67 o 
  -6   0  20     1160.03      992.70     11.13 o 
  -6   0  18     5116.98     5206.83    604.46 o 
  -6   0  16    10003.70     9337.64     53.71 o 
  -6   0  14     1983.00     1912.91     24.11 o 
  -6   0  14     1983.00     1858.96     33.98 o 
  -6   0 -12     3314.31     1620.01     72.34 o 
  -6   0  12      363.86      363.74     40.19 o 
  -6   0  12      363.86      306.45     22.74 o 
  -6   0 -10     1879.41      936.75     97.78 o 
  -6   0  10        4.10        8.92     14.44 o 
  -6   0  10        4.10      -12.77     16.59 o 
  -6   0   8      790.72      756.19     32.62 o 
  -6   0  -6     4069.43     2280.26     87.72 o 
  -6   0   6     1846.57     1816.38     76.81 o 
  -6   0  -4     6587.97     3639.72     91.64 o 
   6   0  -4      873.68     1021.77     27.47 o 
  -6   0   4      873.68      878.07     58.27 o 
  -6   0  -2     1011.91      637.49     48.12 o 
   6   0  -2     6450.15     7213.32     72.87 o 
  -6   0   2     6450.15     7327.55     95.22 o 
  -6   0   0     1398.67      811.23     45.90 o 
   6   0   0     3715.47     3402.34     53.64 o 
  -6   0   0     3715.47     4380.11     71.92 o 
   6   0   2     2688.07     1772.90     41.77 o 
  -6   0   4      328.89      161.60     13.87 o 
  -6   0  -4    17500.48    16911.96   3062.58 o 
  -6   0  -4    17500.48    20167.87     69.95 o 
  -6   0   6      695.13      266.97     17.40 o 
  -6   0  -6    10810.16    11326.92    884.13 o 
  -6   0  -8     4068.77     2811.91    347.66 o 
  -6   0  10        1.54      -13.80     20.08 o 
  -6   0 -10     4992.53     3914.91    751.44 o 
  -6   0 -10     4992.53     5261.74    455.60 o 
  -6   0  12      136.98       28.86     19.22 o 
  -6   0 -12     8804.23     9223.28    379.58 o 
  -6   0 -14     8760.14     8859.70     60.17 o 
   6   0  14     8760.14     9175.41     48.74 o 
  -6   0 -16     1208.11     1108.21     18.06 o 
  -6   0 -18      445.17      395.07     11.25 o 
  -6   1  20      169.85      186.14      6.26 o 
  -6   1  19     2372.00     2298.41    137.48 o 
  -6   1  18     2145.59     2344.55    402.57 o 
  -6   1  17      345.79      380.66     58.19 o 
  -6   1  16      436.05      415.18     42.68 o 
  -6   1  15     4526.31     4414.23     92.56 o 
  -6   1  14       42.45       40.77     11.33 o 
  -6   1  14      146.62      184.59     30.71 o 
  -6   1  13     7706.43     7665.61     44.59 o 
  -6   1  13     7715.01     7912.11     55.62 o 
  -6   1  12     1125.15     1025.17     22.55 o 
  -6   1  12     1188.49     1236.47     29.49 o 
  -6   1  11     6735.40     5835.33    150.19 o 
  -6   1  11     6735.94     6980.15     83.38 o 
  -6   1  10     2007.74     1813.92     32.43 o 
  -6   1  10     2015.72     2104.73     31.69 o 
  -6   1   9     4808.98     4604.29    410.51 o 
  -6   1   8     4691.00     4224.85     58.15 o 
  -6   1   8     4710.94     4093.71    107.52 o 
  -6   1   7     5640.49     5087.79     77.32 o 
  -6   1   6      910.00      928.60     27.08 o 
  -6   1   6     1576.35     1687.34     76.11 o 
  -6   1   5    16609.60    17033.21   1437.83 o 
  -6   1   5    16611.53    16411.38    157.91 o 
  -6   1   4      186.26      175.55     26.80 o 
  -6   1   4     1315.30     1415.78     60.89 o 
  -6   1   3     6207.96     5921.29     90.60 o 
  -6   1   2     4848.80     5343.64     84.66 o 
  -6   1   1     2829.96     2658.52     62.17 o 
   6   1   8      385.86      399.75     25.69 o 
   6   1   9       42.42       44.43     16.61 o 
  -6   1  -9      420.32      527.36     24.72 o 
  -6   1 -10        2.91        7.82     16.17 o 
  -6   1 -10     1270.67     1514.06     29.45 o 
  -6   1 -11      336.53      347.69     20.34 o 
  -6   1 -12       45.57       53.48     17.12 o 
   6   1  12     1496.10     1295.71     24.36 o 
   6   1  13      553.42      558.61     17.68 o 
  -6   1 -14       31.77       26.29     15.92 o 
   6   1  14      883.72      815.90     19.60 o 
   6   1  15     1728.79     1767.30     23.06 o 
   6   1  16      392.10      379.77     12.29 o 
   6   1  17     1214.27     1157.45     15.82 o 
   6   1  18      777.77      726.49     11.14 o 
  -6   1 -19      735.05      603.45     10.58 o 
  -6   2  20     1391.50     1167.35     11.19 o 
  -6   2  19     5513.51     5281.33    324.98 o 
  -6   2  18      121.60      131.59     10.40 o 
  -6   2  17     2014.70     2186.71    263.23 o 
  -6   2  16       82.97       80.49     12.07 o 
  -6   2  15     2505.64     2433.00     79.05 o 
  -6   2  14     2613.79     2607.55     88.94 o 
  -6   2  13     1229.41     1103.48     19.29 o 
  -6   2  13     1399.48     1376.78     46.89 o 
  -6   2  12     2538.45     2528.74     27.75 o 
  -6   2  12     3788.89     3918.70    170.90 o 
  -6   2  11      281.53      255.62     15.73 o 
  -6   2  11      352.87      370.30     29.22 o 
  -6   2  10       21.49       31.21     11.73 o 
  -6   2  10     1931.08     2093.47    117.35 o 
  -6   2   9      418.65      393.11     29.49 o 
  -6   2   9     1136.53     1064.51    114.30 o 
  -6   2   8      206.41      183.14     16.94 o 
  -6   2   8     1440.80     1475.91     84.21 o 
  -6   2   7      859.26      795.64     27.55 o 
  -6   2   7     1783.66     1941.98     84.11 o 
  -6   2   6      176.34      113.43     13.74 o 
  -6   2   6      633.83      704.94     66.12 o 
  -6   2   5      349.46      386.08     20.23 o 
  -6   2   5      886.53      890.76     61.78 o 
  -6   2   4      821.08      860.03     25.70 o 
  -6   2   4     1861.62     1948.57     66.23 o 
  -6   2   3       41.85       45.09     10.62 o 
  -6   2   3       90.65       95.91     42.18 o 
  -6   2   2     3392.75     3556.63     73.32 o 
  -6   2   1     1625.29     1873.67     57.05 o 
  -6   2  -8     3892.78     3764.51    136.37 o 
  -6   2  -9    10149.43    10250.16    195.51 o 
  -6   2 -10      379.04      401.77     21.69 o 
  -6   2 -10      432.03      502.00     25.40 o 
  -6   2 -11     6643.44     6783.99     58.14 o 
  -6   2 -11     7121.24     7637.06     55.10 o 
  -6   2 -12      903.60      952.15     29.77 o 
   6   2  12     1135.00     1208.64     21.08 o 
  -6   2 -13     1426.57     1447.59     26.97 o 
   6   2  13     1918.55     1996.47     23.95 o 
  -6   2 -14     3586.49     3691.29     37.31 o 
   6   2  14     4058.10     4314.89     30.53 o 
   6   2  15     1433.14     1413.00     19.93 o 
   6   2  16      760.00      763.05     26.19 o 
   6   2  17     2992.93     2818.40     21.29 o 
  -6   2 -18      359.31      325.89     10.70 o 
  -6   2 -19      715.88      593.28     19.98 o 
  -6   3  19       15.23       10.32      5.91 o 
  -6   3  18     3755.51     3746.97    331.47 o 
  -6   3  17      200.49      175.92     11.72 o 
  -6   3  16     7268.62     7704.71    507.73 o 
  -6   3  15       16.47       15.55     10.34 o 
  -6   3  14     3338.68     3027.12     27.65 o 
  -6   3  14     3343.30     3419.82     40.34 o 
  -6   3  13     1907.53     1778.26     23.49 o 
  -6   3  13     2028.50     2084.40     35.22 o 
  -6   3  12     3260.95     3115.52     39.27 o 
  -6   3  11      730.86      703.63     28.35 o 
  -6   3  10     6597.90     5847.12     74.88 o 
  -6   3  10     6617.97     5976.78    262.69 o 
  -6   3   9       27.22       27.33     13.00 o 
  -6   3   9      261.15      241.49     17.84 o 
  -6   3   8    13231.49    11061.29    181.50 o 
  -6   3   7      813.15      669.60     27.23 o 
  -6   3   7     1360.96     1373.82     78.30 o 
  -6   3   6     7278.94     6908.41     76.15 o 
  -6   3   6     7371.52     7184.32    118.30 o 
  -6   3   5      856.46      797.53     26.78 o 
  -6   3   5      883.15      812.70     59.04 o 
  -6   3   4     7645.75     7623.33     73.55 o 
  -6   3   4     7846.07     7912.05    111.05 o 
  -6   3   3      558.23      572.49     21.93 o 
  -6   3   3      919.05      876.82     53.94 o 
  -6   3   2    13230.35    13003.77     87.09 o 
  -6   3   2    13321.00    14942.21    136.81 o 
  -6   3   1      720.44      752.45     21.53 o 
  -6   3   1     1923.37     2173.69     63.78 o 
  -6   3  -7     2491.08     3282.61     39.91 o 
  -6   3  -8     1247.93     1131.50     29.42 o 
  -6   3  -9     1348.49     1539.35    330.40 o 
  -6   3 -10      831.44      876.77     27.28 o 
  -6   3 -10      939.55     1007.42     28.47 o 
  -6   3 -11        7.20       16.19     17.70 o 
  -6   3 -11      620.73      680.02     25.01 o 
  -6   3 -12      642.69      718.86     27.05 o 
  -6   3 -13       24.58       26.10     15.16 o 
  -6   3 -14      183.19      150.82     20.85 o 
  -6   3 -15       12.21       19.61     13.76 o 
  -6   3 -16      213.94      184.86     14.52 o 
  -6   3 -17       79.31       70.39     10.71 o 
  -6   3 -18     1389.56     1288.63     16.52 o 
  -6   3 -19       38.17       42.68      5.52 o 
  -6   4  18        4.02       10.11      6.38 o 
  -6   4  17     2405.49     2348.17    226.58 o 
  -6   4  16       23.42       21.70     21.24 o 
  -6   4  15      702.06      635.67     15.72 o 
  -6   4  14       17.05       16.25      9.60 o 
  -6   4  14      351.08      266.98     24.52 o 
  -6   4  13      500.77      464.37     14.89 o 
  -6   4  13      528.00      502.14     19.20 o 
  -6   4  12     3295.85     3172.19     30.20 o 
  -6   4  11     4076.39     3605.35     36.78 o 
  -6   4  10     1251.47     1157.04     25.48 o 
  -6   4   9     1612.94     1319.42     39.40 o 
  -6   4   9     1975.15     1838.58     37.11 o 
  -6   4   8      511.50      453.01     32.74 o 
  -6   4   8     1511.54     1414.21     36.42 o 
  -6   4   7     1042.67     1009.50     33.54 o 
  -6   4   7     1434.65     1415.87     31.93 o 
  -6   4   6       12.30       16.08     13.79 o 
  -6   4   6      658.26      690.56     34.34 o 
  -6   4   5     2289.51     2263.24     45.02 o 
  -6   4   5     2399.85     2455.39     77.17 o 
  -6   4   4      870.43      936.44     29.08 o 
  -6   4   4     1957.60     2004.62     70.79 o 
  -6   4   3       73.08       80.42     13.42 o 
  -6   4   3      255.46      303.44     48.94 o 
  -6   4   2      625.10      596.97     21.97 o 
  -6   4   2     1972.18     1935.31     65.42 o 
  -6   4   1      339.58      337.48     16.68 o 
  -6   4   1      403.74      507.34     49.74 o 
  -6   4  -5     3434.18     3149.39     39.23 o 
  -6   4  -6     2278.79     2250.26     36.31 o 
  -6   4  -7     5409.41     4998.07     48.19 o 
  -6   4  -8     1924.37     1706.60     29.26 o 
  -6   4  -8     2227.96     2030.88     35.00 o 
  -6   4  -9     6638.82     6340.08    204.19 o 
  -6   4 -10      256.02      268.38     19.82 o 
  -6   4 -11     8509.32     8044.71    491.46 o 
  -6   4 -12      144.68      161.43     17.37 o 
  -6   4 -13     1774.68     1783.42    136.84 o 
  -6   4 -14      740.65      755.94     20.40 o 
  -6   4 -15     1429.17     1503.14     26.55 o 
  -6   4 -16      476.17      444.51     15.84 o 
  -6   4 -17     4497.05     4302.65     31.02 o 
  -6   4 -18      230.87      212.51      8.30 o 
  -6   5  18      908.67      766.61     11.26 o 
  -6   5  17      893.65      730.84     47.78 o 
  -6   5  16     3402.60     3120.24     82.26 o 
  -6   5  15     2285.48     2088.21    101.79 o 
  -6   5  14     1415.18     1327.92     17.00 o 
  -6   5  14     1544.13     1404.18     29.85 o 
  -6   5  13     5478.70     5352.25     32.77 o 
  -6   5  13     5513.86     5519.12    228.24 o 
  -6   5  12     1457.05     1412.38     40.46 o 
  -6   5  11     4251.26     4060.42     77.17 o 
  -6   5  10    10983.29    10176.34     59.12 o 
  -6   5   9      579.41      583.90     31.07 o 
  -6   5   8     8305.91     6250.71     82.70 o 
  -6   5   8     8316.27     8519.44    550.35 o 
  -6   5   7     2580.06     2082.23     48.51 o 
  -6   5   7     2797.39     2873.65    184.55 o 
  -6   5   6     1564.57     1350.38     39.06 o 
  -6   5   6     1768.66     1926.75     29.77 o 
  -6   5   5     5205.49     5164.11     70.18 o 
  -6   5   5     5276.54     5346.65    180.21 o 
  -6   5   4     3079.88     3103.32     52.45 o 
  -6   5   4     3392.90     3993.04    379.36 o 
  -6   5   3     1071.35     1212.22     32.70 o 
  -6   5   3     1567.24     1657.21     75.48 o 
  -6   5   2     8196.61     8077.67     75.01 o 
  -6   5   2     8327.30    10656.34    769.76 o 
  -6   5   1     1875.37     1854.22     34.73 o 
  -6   5   1     3292.81     3648.84     84.71 o 
  -6   5  -2     2836.26     2760.83     37.95 o 
  -6   5  -3     2242.71     2480.11     37.87 o 
  -6   5  -4     1357.26     1642.35     33.95 o 
  -6   5  -5     1378.81     1349.31     33.38 o 
  -6   5  -6     1640.26     1677.37     34.87 o 
  -6   5  -7     1618.38     2096.29     38.72 o 
  -6   5  -8     1008.74      945.81     31.04 o 
  -6   5  -9     2069.10     3060.75     45.06 o 
  -6   5 -10      920.49     1119.95    251.09 o 
  -6   5 -11       42.95       46.80     16.65 o 
  -6   5 -12      186.80      191.10     20.89 o 
  -6   5 -13      685.11      702.35     52.86 o 
  -6   5 -14       83.59       94.46     13.43 o 
  -6   5 -15     1082.97     1180.88     21.92 o 
  -6   5 -16      215.20      243.54     12.38 o 
  -6   5 -17      660.68      605.40     11.87 o 
  -6   6  16     1939.94     1729.98     19.28 o 
  -6   6  15      174.42      151.78      7.90 o 
  -6   6  14     1405.45     1227.78     17.10 o 
  -6   6  13       30.31       16.30      8.04 o 
  -6   6  13      790.22      685.03     26.64 o 
  -6   6  12      192.68      164.84     17.40 o 
  -6   6  11     1228.39     1139.63     50.96 o 
  -6   6  10      268.33      251.69     27.72 o 
  -6   6   9      858.68      808.94     61.74 o 
  -6   6   8      755.89      668.69     91.71 o 
  -6   6   7     1189.33     1219.92     65.53 o 
  -6   6   6      276.29      264.60     21.85 o 
  -6   6   6      348.52      423.82     19.65 o 
  -6   6   5      999.20      873.64     32.62 o 
  -6   6   5     2352.10     2620.10     31.60 o 
  -6   6   4     1486.11     1403.08     37.32 o 
  -6   6   4     1546.73     1943.35     28.08 o 
  -6   6   3        3.07      -10.04     15.20 o 
  -6   6   3      474.37      536.54     18.54 o 
  -6   6   2     6117.16     7607.29   1102.62 o 
  -6   6   1      669.53      745.91     35.10 o 
  -6   6   0     3382.60     3328.60     72.01 o 
  -6   6  -1     2509.56     2781.38     75.03 o 
  -6   6  -2     2504.54     2410.88    180.46 o 
  -6   6  -3      601.74      789.95     31.06 o 
  -6   6  -4     7375.87     7354.82     61.01 o 
  -6   6  -5      435.73      460.66     29.14 o 
  -6   6  -6     5645.78     5231.43     53.22 o 
  -6   6  -7      357.64      320.55     28.55 o 
  -6   6  -8     2698.87     2580.94     40.95 o 
  -6   6  -9     1405.84     1149.49     32.36 o 
  -6   6 -10     2651.82     2370.17     33.70 o 
  -6   6 -11      222.45      196.07     17.20 o 
  -6   6 -12     4037.26     3874.82    179.96 o 
  -6   6 -13       18.70       13.79     12.59 o 
  -6   6 -14     6137.42     6070.82    170.14 o 
  -6   6 -15      324.78      286.91     11.85 o 
  -6   6 -16     1407.28     1185.82     13.93 o 
  -6   7  15     2042.31     1615.36     12.01 o 
  -6   7  14      154.12      125.56      7.37 o 
  -6   7  13     9138.67     8145.58     36.57 o 
  -6   7  12       21.00        4.62     12.78 o 
  -6   7  11     6673.82     6306.89     40.75 o 
  -6   7  10      268.01      241.10     16.63 o 
  -6   7   9     4769.32     4264.56     38.11 o 
  -6   7   8       10.26       23.12     16.12 o 
  -6   7   7     8077.51     7771.66     52.24 o 
  -6   7   6     1130.07     1187.83     25.50 o 
  -6   7   5     8816.56     9511.41     56.90 o 
  -6   7   4     1392.00     1604.13     26.36 o 
  -6   7   3     5464.60     6907.53     46.65 o 
  -6   7   2      688.14      759.07    198.10 o 
  -6   7   1     2267.44     2335.89    329.35 o 
  -6   7   0      493.23      544.49     75.58 o 
  -6   7  -1     3633.64     4150.15    539.37 o 
  -6   7  -2     1053.36     1213.16    256.05 o 
  -6   7  -3     6625.29     7039.65     62.22 o 
  -6   7  -4     1978.14     2568.61     42.68 o 
  -6   7  -5     1597.86     1587.38     38.05 o 
  -6   7  -6     1712.69     2081.85     40.24 o 
  -6   7  -7       41.64       58.92     25.38 o 
  -6   7  -8     1117.85     1430.21     36.00 o 
  -6   7  -9       74.31      112.36     25.09 o 
  -6   7 -10       41.94       37.58     15.73 o 
  -6   7 -11       49.20       53.89     14.36 o 
  -6   7 -12       23.02       47.95     12.41 o 
  -6   7 -13      322.04      287.88     13.27 o 
  -6   8  14     2917.56     2440.97     96.61 o 
  -6   8  13        3.83       -0.51      5.88 o 
  -6   8  12      399.23      383.72     14.43 o 
  -6   8  11      160.92      134.78     14.00 o 
  -6   8  10      529.53      504.18     17.62 o 
  -6   8   9      534.75      487.26     18.76 o 
  -6   8   8      435.89      418.82     19.00 o 
  -6   8   7     1342.71     1320.39     24.89 o 
  -6   8   6      150.67      149.93     17.79 o 
  -6   8   5      726.00      844.44     21.67 o 
  -6   8   4      391.48      437.88     18.96 o 
  -6   8   3      541.31      554.19     38.97 o 
  -6   8   2     1801.54     2092.31    459.59 o 
  -6   8   1     2412.30     2713.21    484.62 o 
  -6   8   0     1497.52     1598.15     27.99 o 
  -6   8  -1     2289.42     2352.79     84.05 o 
  -6   8  -2      264.41      343.06     28.60 o 
  -6   8  -3     1579.17     1694.79     37.73 o 
  -6   8  -4     3577.96     3835.56     49.19 o 
  -6   8  -5      504.00      580.79     30.78 o 
  -6   8  -6     5733.45     5377.21     54.05 o 
  -6   8  -7     1543.65     1520.05     34.98 o 
  -6   8  -8     1589.58     1440.63     34.02 o 
  -6   8  -9     2701.45     2461.64     32.97 o 
  -6   8 -10      716.86      699.08     20.30 o 
  -6   8 -11     1651.56     1581.24     24.10 o 
  -6   8 -12     2693.92     2514.98     24.81 o 
  -6   8 -13      888.94      826.46     13.05 o 
  -6   9  13     2065.99     1729.07     11.81 o 
  -6   9  12     1018.39      790.00     10.51 o 
  -6   9  11      878.81      772.65     14.69 o 
  -6   9  10     4558.94     3884.82     28.03 o 
  -6   9   9      576.55      485.01     15.21 o 
  -6   9   8     5287.20     4010.62     32.08 o 
  -6   9   7     1350.14     1186.40     21.47 o 
  -6   9   6     5466.34     5245.81     38.58 o 
  -6   9   5     5987.08     5977.06     41.30 o 
  -6   9   4     3462.92     3757.82     33.52 o 
  -6   9   3     4091.17     4185.34    737.66 o 
  -6   9   2     1934.19     1885.35     70.39 o 
  -6   9   1      879.58      981.11     35.56 o 
  -6   9   0     3214.55     3107.57     33.16 o 
  -6   9  -1     1429.19     1539.04     35.87 o 
  -6   9  -2     1517.82     1822.00     37.74 o 
  -6   9  -3     1700.02     2029.48     39.82 o 
  -6   9  -4     1182.56     1571.16     36.13 o 
  -6   9  -5     1653.02     1987.81     38.17 o 
  -6   9  -6      701.23      745.46     28.82 o 
  -6   9  -7     1045.19     1376.45     32.06 o 
  -6   9  -8      133.68      138.84     21.81 o 
  -6   9  -9      901.13     1229.15     27.10 o 
  -6   9 -10      204.88      175.18     13.02 o 
  -6   9 -11      296.36      280.07     12.01 o 
  -6  10  11      804.91      657.14      8.03 o 
  -6  10  10      918.99      735.25     12.48 o 
  -6  10   9       14.77        5.46      9.53 o 
  -6  10   8      647.62      467.66     13.59 o 
  -6  10   7      648.74      504.52     13.73 o 
  -6  10   6      637.21      534.20     14.84 o 
  -6  10   5     2594.44     2324.35     23.24 o 
  -6  10   4      799.25      768.62     16.39 o 
  -6  10   3      404.77      394.84     13.93 o 
  -6  10   2      704.21      692.41     33.75 o 
  -6  10   1      212.19      206.16     20.14 o 
  -6  10   0      591.23      508.65     23.74 o 
  -6  10  -1     3208.14     2972.68     38.58 o 
  -6  10  -2      368.96      401.50     24.65 o 
  -6  10  -3     4198.00     4025.12     43.25 o 
  -6  10  -4      490.04      599.08     25.36 o 
  -6  10  -5     2191.71     2130.43     33.53 o 
  -6  10  -6      123.60      140.44     20.14 o 
  -6  10  -7     3156.80     2987.74     33.77 o 
  -6  10  -8       31.72       34.91     16.73 o 
  -6  10  -9     4483.51     4045.75     29.09 o 
  -6  11   3      661.40      433.42     10.51 o 
  -6  11   2     7066.71     4907.71     27.10 o 
  -6  11   2     7101.81     4773.02     25.50 o 
  -6  11   1     1070.26      810.29    109.92 o 
  -6  11   0     4360.75     3459.55     30.21 o 
  -6  11  -1     1516.60     1538.32     23.82 o 
  -6  11  -2      394.70      410.59     18.61 o 
  -6  11  -3      382.14      422.12     18.70 o 
  -6  11  -4      269.64      207.89     16.73 o 
  -6  11  -5      481.16      514.23     18.13 o 
  -6  11  -6      897.37      878.64     18.30 o 
  -7 -11   4       20.25       18.54     11.32 o 
  -7 -11   3      474.70      525.69     12.58 o 
  -7 -11   2        3.50        3.23     11.04 o 
  -7 -11   1      343.18      364.05     11.09 o 
  -7 -10   9     4543.29     5217.02     28.35 o 
  -7 -10   8      508.76      662.30     15.96 o 
  -7 -10   7     4953.21     6042.55     36.88 o 
  -7 -10   6      314.50      353.37     15.27 o 
  -7 -10   5     2888.13     3194.53     29.24 o 
  -7 -10   4      403.11      475.94     16.04 o 
  -7 -10   3     4601.72     4923.76     35.52 o 
   7 -10  -2      697.11      671.52    164.36 o 
   7 -10  -1     6249.70     6493.14    305.91 o 
  -7 -10   0     1421.24     1179.26    124.86 o 
  -7 -10  -1     3680.54     3767.19     62.58 o 
  -7 -10  -2     1013.46      803.09    100.08 o 
  -7 -10  -3     1968.39     1786.15     17.21 o 
  -7 -10  -4      552.00      611.80     13.99 o 
  -7 -10  -5     1628.76     1496.13     15.82 o 
  -7 -10  -6     1220.66     1289.48     16.35 o 
  -7 -10  -7     2029.27     1694.71     15.08 o 
  -7  -9  12      927.71     1111.95     14.00 o 
  -7  -9  11      919.35     1083.46     18.31 o 
  -7  -9  10     1093.11     1418.37     20.67 o 
  -7  -9   9      606.89      781.09     20.13 o 
  -7  -9   8      307.81      321.26     17.15 o 
  -7  -9   7      300.61      367.64     17.44 o 
  -7  -9   6      416.03      503.72     18.63 o 
  -7  -9   5      315.49      379.82     17.14 o 
  -7  -9   4      101.75      106.90     13.93 o 
  -7  -9   3     1417.20     1624.67     24.49 o 
  -7  -9   2       15.17       24.01      8.89 o 
  -7  -9   1      414.32      420.03     27.75 o 
  -7  -9   0      339.80      303.43     10.20 o 
   7  -9   1       10.99       10.63      8.24 o 
  -7  -9  -2     2111.68     2006.57     45.44 o 
  -7  -9  -3      337.60      354.42     10.97 o 
  -7  -9  -4     1388.82     1335.00     30.23 o 
  -7  -9  -5     1999.54     1997.83    121.67 o 
  -7  -9  -6      995.32      969.82     16.11 o 
  -7  -9  -7      829.92      769.81     34.37 o 
  -7  -9  -8     3139.92     2677.89     25.92 o 
  -7  -9  -9      632.62      612.35     12.84 o 
  -7  -9 -10     4434.23     3762.14     22.28 o 
  -7  -8  14     1607.70     1566.47     15.20 o 
  -7  -8  13      544.77      742.98     15.13 o 
  -7  -8  12     2084.63     2584.12     26.09 o 
  -7  -8  11     1528.06     1892.45     25.81 o 
  -7  -8  10     1365.07     1675.92     26.81 o 
  -7  -8   9     1953.67     2105.61    359.06 o 
  -7  -8   8     1641.55     1820.05    209.55 o 
  -7  -8   7     3361.03     3804.27    345.27 o 
  -7  -8   6     4185.04     4701.70    422.91 o 
  -7  -8   5     1982.63     2347.62    214.23 o 
  -7  -8   4     6477.52     7477.39    282.31 o 
  -7  -8   3     3041.36     3171.20    519.97 o 
  -7  -8   2     2348.26     2440.57    355.40 o 
  -7  -8   1     3876.40     4251.71    636.47 o 
  -7  -8   0     1704.79     1614.57     22.04 o 
  -7  -8  -1     1719.24     1624.89     20.70 o 
  -7  -8  -2     4483.72     4430.81     33.00 o 
  -7  -8  -3     2295.87     1986.66    132.31 o 
  -7  -8  -4     2908.77     2813.94     56.81 o 
  -7  -8  -5     1779.83     1701.71    215.46 o 
  -7  -8  -6     1236.73     1397.43     72.79 o 
  -7  -8  -7     1106.55     1118.52     19.18 o 
  -7  -8  -8      446.83      522.17     16.32 o 
  -7  -8  -9      858.20      763.35     16.69 o 
  -7  -8 -10      397.44      436.51     14.24 o 
  -7  -8 -11      877.15      926.41     15.74 o 
  -7  -8 -12      260.19      270.41     10.31 o 
  -7  -7  15     3706.48     4194.66    677.86 o 
  -7  -7  14     1212.01     1501.35     29.24 o 
  -7  -7  13     2563.61     3172.41     30.55 o 
  -7  -7  12      757.66     1035.40     25.37 o 
  -7  -7  11      140.06      180.05     19.13 o 
  -7  -7  10      254.95      303.91     82.34 o 
  -7  -7   9       36.15       33.45     15.44 o 
  -7  -7   8     1108.73     1489.23    144.61 o 
  -7  -7   7      980.12     1221.21    143.54 o 
  -7  -7   6     1456.67     1878.83    100.46 o 
  -7  -7   5      305.53      313.22     47.93 o 
  -7  -7   4      235.02      246.45     24.73 o 
  -7  -7   3     1200.58     1494.91     24.45 o 
  -7  -7   2      310.15      391.18     54.39 o 
  -7  -7   1     2563.46     2575.46     27.43 o 
  -7  -7   0      525.51      524.38     15.25 o 
  -7  -7  -1      866.55      870.02     17.89 o 
  -7  -7  -2      231.31      215.21     45.06 o 
  -7  -7  -3      960.96      928.46     63.46 o 
  -7  -7  -4      253.19      274.23     12.56 o 
  -7  -7  -5     6456.75     6003.74     64.77 o 
  -7  -7  -6      252.17      311.32     15.88 o 
  -7  -7  -7     5703.35     5588.75     38.98 o 
  -7  -7  -8       56.20       52.33      9.49 o 
  -7  -7  -9     1295.94     1223.16     19.34 o 
  -7  -7 -10      233.27      189.00     11.57 o 
  -7  -7 -11     3027.33     2796.81     26.39 o 
  -7  -7 -12      559.08      593.70    174.63 o 
  -7  -7 -13     6083.03     6000.96    275.81 o 
  -7  -7 -14      880.80     1048.78     14.20 o 
  -7  -6  16      131.62      150.96     16.93 o 
  -7  -6  15       26.74       -6.24     15.23 o 
  -7  -6  14     2520.85     3193.07     31.66 o 
  -7  -6  13      146.09      212.92     19.41 o 
  -7  -6  12     6107.87     8000.49     55.27 o 
  -7  -6  11      432.39      519.54     84.40 o 
  -7  -6  10     2937.34     3521.95    609.04 o 
  -7  -6   9      982.37     1098.21     62.60 o 
  -7  -6   8     2658.73     3710.61     84.96 o 
  -7  -6   7      836.10     1004.20     23.83 o 
  -7  -6   6     6543.47     9298.40    592.85 o 
  -7  -6   5      928.71     1326.71     72.69 o 
  -7  -6   4     8045.77    10738.54    657.83 o 
  -7  -6   3     1461.12     2046.83    213.21 o 
  -7  -6   2     3785.59     5007.12     42.16 o 
  -7  -6   1     2773.60     3585.44    115.68 o 
  -7  -6   0     4449.42     6232.12     59.39 o 
  -7  -6  -1     1193.91     1584.40    113.14 o 
  -7  -6  -2     6853.46     9153.55    920.37 o 
  -7  -6  -3     1523.25     2510.19     38.81 o 
  -7  -6  -4     4636.11     4923.00    528.67 o 
  -7  -6  -5     1406.17     2212.71    128.40 o 
  -7  -6  -6     1964.14     1855.86    217.01 o 
  -7  -6  -7      577.86      675.84     31.55 o 
  -7  -6  -8      489.36      469.98     19.50 o 
  -7  -6  -9      563.48      680.66     22.27 o 
  -7  -6 -10      616.60      617.34     51.28 o 
  -7  -6 -11     1575.69     2123.86    403.23 o 
  -7  -6 -12      712.90      690.86     50.90 o 
  -7  -6 -13      534.11      519.92    181.03 o 
  -7  -6 -14       32.09       14.88     10.71 o 
  -7  -6 -15       26.32       16.13      8.24 o 
  -7  -5  17     1151.01     1266.15     66.71 o 
  -7  -5  16      968.86     1123.70     65.35 o 
  -7  -5  15     1956.92     2236.85    190.54 o 
  -7  -5  14     1026.80     1285.37     64.29 o 
  -7  -5  13     1466.05     1939.36     32.31 o 
  -7  -5  12      881.77     1055.55    201.10 o 
  -7  -5  11     1764.10     2295.83    384.16 o 
  -7  -5  10      858.17      993.15     23.09 o 
  -7  -5   9     1556.27     1897.57     29.56 o 
  -7  -5   8      698.39      987.52     26.45 o 
  -7  -5   7      579.27      696.59     20.85 o 
  -7  -5   6     1506.37     2151.61     32.18 o 
  -7  -5   5      454.82      518.91     39.95 o 
  -7  -5   4      189.36      287.78     20.93 o 
  -7  -5   3     1515.85     1904.85     35.00 o 
  -7  -5   2      211.19      287.38     18.21 o 
  -7  -5   1      824.17     1079.25     30.87 o 
  -7  -5   0     1404.28     1820.05     40.90 o 
  -7  -5  -1      537.19      697.31     34.93 o 
  -7  -5  -2     5115.80     6770.37     56.39 o 
  -7  -5  -3      973.42     1157.79     34.37 o 
  -7  -5  -4     2305.92     2707.62     64.40 o 
  -7  -5  -5     3540.41     3320.82    125.02 o 
  -7  -5  -6      550.62      611.16     74.24 o 
  -7  -5  -7     3655.14     3845.32    124.93 o 
  -7  -5  -8     3831.46     3856.14    301.30 o 
  -7  -5  -9     1006.02     1178.79     67.88 o 
  -7  -5 -10     5193.70     5241.71    512.25 o 
  -7  -5 -11     2387.63     2411.18    181.93 o 
  -7  -5 -12     1957.11     2064.01    149.88 o 
  -7  -5 -13     4188.96     4351.01    308.33 o 
  -7  -5 -14     1303.76     1243.73    100.11 o 
  -7  -5 -15     2383.63     2428.06     36.01 o 
  -7  -5 -16     1862.15     1783.30     79.29 o 
  -7  -4  18      190.65      173.40     23.05 o 
  -7  -4  17     1529.87     1608.27     89.34 o 
  -7  -4  16      315.14      301.93     49.13 o 
  -7  -4  15     2566.01     2799.38    326.39 o 
  -7  -4  14      585.35      698.45     85.62 o 
  -7  -4  13      285.51      346.30     18.37 o 
  -7  -4  12      326.37      358.62     20.18 o 
  -7  -4  11     2463.07     2810.81     31.82 o 
  -7  -4  10      688.01      780.11     34.22 o 
  -7  -4   9     9575.66    13417.45    233.05 o 
  -7  -4   8      876.34     1190.47     26.91 o 
  -7  -4   7     7497.30     9592.82     58.67 o 
  -7  -4   6      717.97     1063.69     27.82 o 
  -7  -4   5     5221.58     6926.50     50.43 o 
  -7  -4   4     1600.22     2154.33     32.47 o 
  -7  -4   3     5775.73     8516.74    234.70 o 
  -7  -4   2     1566.55     2001.88     54.68 o 
  -7  -4   1     9889.89    12535.12    198.18 o 
  -7  -4   0     2228.84     2637.72     39.00 o 
  -7  -4  -1     5129.64     6964.51     66.30 o 
  -7  -4  -2     1573.45     1984.27     33.74 o 
  -7  -4  -3     1450.17     1880.20     27.95 o 
  -7  -4  -4     1838.58     1904.48     93.72 o 
  -7  -4  -5     1649.06     1977.28    101.96 o 
  -7  -4  -6     2034.92     2875.68     43.79 o 
  -7  -4  -7     2436.37     2683.94     40.65 o 
  -7  -4  -8     2281.46     3244.91     39.97 o 
  -7  -4  -9     1609.99     1673.54     82.67 o 
  -7  -4 -10      475.60      492.95     20.76 o 
  -7  -4 -11       74.89      110.55     18.88 o 
  -7  -4 -12      127.94      150.66     16.22 o 
  -7  -4 -13      327.86      406.79     17.66 o 
  -7  -4 -14      659.44      822.91     87.66 o 
  -7  -4 -15       59.75       40.90     14.60 o 
  -7  -4 -16        0.13        2.69      5.02 o 
   7  -4  16      288.08      289.54     71.96 o 
  -7  -4 -17      109.72       93.56      6.02 o 
   7  -4  17      141.71      123.42      8.31 o 
  -7  -3  18     4514.05     4522.91     29.14 o 
  -7  -3  17     1007.92     1169.15     72.79 o 
  -7  -3  16     2195.68     2581.08    105.56 o 
  -7  -3  15      470.53      536.74     19.97 o 
  -7  -3  14      886.89     1047.25     28.74 o 
  -7  -3  13      613.55      750.84     22.98 o 
  -7  -3  12     2191.21     2374.66     32.03 o 
  -7  -3  11     2347.51     3069.21     53.27 o 
  -7  -3  10     2803.16     3292.70     52.20 o 
  -7  -3   9     2152.00     3110.32     37.57 o 
  -7  -3   8      279.70      344.96     19.39 o 
  -7  -3   7      471.56      561.24     22.95 o 
  -7  -3   6      374.07      451.38     19.79 o 
  -7  -3   5     1026.04     1316.67    130.70 o 
   7  -3  -4       65.88       99.22     28.46 o 
  -7  -3   3     1269.28     1769.25     57.07 o 
  -7  -3   2      243.20      307.17     29.00 o 
  -7  -3   1      331.96      434.91     31.78 o 
  -7  -3   0     1688.40     2169.83    147.76 o 
  -7  -3  -1       97.64      108.15     26.10 o 
  -7  -3  -2     4760.04     5878.13   1420.20 o 
  -7  -3  -3      282.64      497.51     54.24 o 
  -7  -3  -4     5342.79     7135.22    160.13 o 
  -7  -3  -5      442.22      500.88     20.76 o 
  -7  -3  -6     2420.50     2493.61     36.24 o 
  -7  -3  -7      457.89      503.73     23.29 o 
  -7  -3  -8    11227.78    10755.46    243.12 o 
  -7  -3  -9      557.15      578.00     22.17 o 
  -7  -3 -10    12467.21    12064.19    558.58 o 
  -7  -3 -11      434.73      451.61     31.39 o 
  -7  -3 -12     3112.63     3244.53    156.53 o 
  -7  -3 -13      466.89      526.13     19.76 o 
  -7  -3 -14     2448.07     2505.67     27.99 o 
  -7  -3 -15      438.15      536.92     38.73 o 
  -7  -3 -16     4977.50     4904.72     57.38 o 
  -7  -3 -17       10.36       40.50      5.35 o 
   7  -3  17      859.64      890.19     74.21 o 
   7  -3  18     4989.66     4662.60     18.35 o 
  -7  -2  18      168.96      186.84     10.41 o 
  -7  -2  17     1334.22     1344.87     75.31 o 
  -7  -2  16       42.87       48.09     12.80 o 
  -7  -2  15     1247.65     1446.89     56.83 o 
  -7  -2  14     1305.32     1314.11     22.15 o 
  -7  -2  13      745.92      849.93     22.00 o 
  -7  -2  12     2331.81     2579.21     48.98 o 
  -7  -2  11     2329.90     2711.08     65.61 o 
  -7  -2  10      731.91      867.21     23.17 o 
  -7  -2   9     5774.76     7300.43     50.18 o 
  -7  -2   8     1604.13     2171.04     30.18 o 
  -7  -2   7     6474.45     8784.40     53.49 o 
  -7  -2   6     3410.50     4659.97     39.09 o 
  -7  -2   5     2845.34     3234.75     75.62 o 
  -7  -2   4     5689.03     7098.44    169.14 o 
  -7  -2   3     4161.06     5380.54     86.25 o 
  -7  -2   2     3675.58     4495.88    109.50 o 
  -7  -2   1    11335.57    13239.55    101.16 o 
  -7  -2   0     2301.29     2850.72     75.84 o 
  -7  -2  -1     3941.40     4660.18    296.93 o 
  -7  -2  -2     2748.96     3178.41     56.28 o 
  -7  -2  -3     2029.05     1934.12    309.30 o 
  -7  -2  -4     2947.42     3851.37    266.76 o 
  -7  -2  -5     2509.50     2608.89     61.64 o 
  -7  -2  -6     2106.08     1477.96    119.16 o 
  -7  -2  -7     1784.91     2048.06     47.95 o 
  -7  -2  -8     1286.49     1263.54    168.99 o 
  -7  -2  -9      691.69      600.13     22.39 o 
  -7  -2 -10      449.95      442.64     29.42 o 
  -7  -2 -11      458.67      486.93     38.30 o 
  -7  -2 -12      146.42      149.11     26.76 o 
  -7  -2 -13      264.54      393.29     74.13 o 
   7  -2  14      320.35      377.06     18.19 o 
  -7  -2 -15       33.71       14.57     13.70 o 
  -7  -2 -16      622.44      668.45     17.62 o 
  -7  -2 -17       37.61       32.60      6.33 o 
   7  -2  17       68.08       78.50     10.01 o 
  -7  -2 -18      244.90      202.63      6.39 o 
   7  -2  18      306.48      281.80      8.83 o 
  -7  -1  19     1277.23     1230.15     14.41 o 
  -7  -1  18     2062.77     2323.96     22.32 o 
  -7  -1  17     1196.27     1306.97    140.93 o 
  -7  -1  16     1974.32     2225.30     42.77 o 
  -7  -1  15     4600.78     5056.82    290.37 o 
  -7  -1  14     1567.15     1721.85     30.13 o 
  -7  -1  13     3343.55     3916.25     40.68 o 
  -7  -1  12     1776.80     1868.39     49.25 o 
  -7  -1  11      822.74      911.22     23.88 o 
  -7  -1  10      890.90     1147.08     27.74 o 
  -7  -1   9      737.13      994.99     25.73 o 
  -7  -1   8     1471.31     2115.58     35.14 o 
  -7  -1   7     1457.28     1609.61     30.07 o 
  -7  -1   6     2052.39     2575.85     93.27 o 
  -7  -1   5      279.77      350.92     77.96 o 
  -7  -1   4      266.40      321.62     37.00 o 
  -7  -1   3     3156.72     3982.73    126.40 o 
  -7  -1   2      620.47      741.98     50.61 o 
  -7  -1   1     3410.51     3991.41     69.48 o 
  -7  -1   0      804.80      914.83     35.99 o 
  -7  -1  -1     1776.22     2070.83     44.64 o 
  -7  -1  -2     5366.87     4602.28   1264.42 o 
  -7  -1  -3     1085.68      864.67    266.62 o 
  -7  -1  -4      988.80     1285.15    372.88 o 
  -7  -1  -5    10458.99    13070.76    692.72 o 
  -7  -1  -6      364.86      320.18     24.68 o 
  -7  -1  -7     7413.10     8634.54    291.70 o 
  -7  -1  -8     2416.51     2766.89    110.55 o 
  -7  -1  -9     1677.26     1642.54    218.37 o 
  -7  -1 -10     2142.86     2163.56     84.66 o 
  -7  -1 -11     5439.57     5373.42    328.08 o 
  -7  -1 -12     2368.63     2417.71    319.68 o 
   7  -1  13     7392.35     7832.07    230.82 o 
  -7  -1 -14     2077.15     2187.40     70.30 o 
  -7  -1 -15     5824.17     5891.23     60.82 o 
  -7  -1 -16      697.23      714.86     16.77 o 
  -7  -1 -17     2135.76     2045.38     63.51 o 
  -7  -1 -18     1223.82     1061.56     40.15 o 
   7  -1  18     1420.86     1421.51     13.10 o 
  -7   0 -18      144.10       64.71      9.05 o 
  -7   0  18      240.69      260.62     11.65 o 
  -7   0 -16      658.64      353.83     14.77 o 
  -7   0  16      568.69      556.57     63.43 o 
  -7   0 -14      150.16       51.19     15.82 o 
  -7   0  14     3601.65     3975.94    101.06 o 
  -7   0 -12      282.53      192.04     19.43 o 
  -7   0  12     7886.42     9180.35    188.62 o 
  -7   0 -10      145.12       91.65     18.58 o 
  -7   0  10     4089.85     5360.80     46.78 o 
  -7   0  -8       17.03       -1.76     19.50 o 
  -7   0   8     2344.67     2904.44     32.93 o 
  -7   0  -6      246.75      118.64     25.63 o 
  -7   0   6     7523.70     8735.39    138.54 o 
  -7   0  -4     2049.68     1205.30     82.94 o 
  -7   0   4    13008.36    14482.91   1181.96 o 
  -7   0  -2     5645.59     3183.28    401.03 o 
  -7   0   2     3112.44     3745.21    264.54 o 
  -7   0   0     2005.83     1188.85     45.32 o 
  -7   0   0     5328.35     5850.79     83.12 o 
   7   0  -2     1171.66      575.72     37.51 o 
  -7   0  -2    14997.13    12825.33   3275.60 o 
   7   0  -4     4896.93     2569.98     57.90 o 
   7   0   4     5444.83     5086.50     80.01 o 
   7   0  -6     2832.26     1512.78     48.68 o 
  -7   0  -6      655.47      707.52     28.75 o 
  -7   0   8      882.64      651.96     33.13 o 
  -7   0  -8       45.23       26.13     21.73 o 
  -7   0  10     1539.60     1009.46     65.95 o 
  -7   0 -10      385.51      416.05     62.66 o 
  -7   0  12     2968.80     2016.57     30.37 o 
  -7   0 -12      750.51     1009.37     26.77 o 
   7   0 -14     1355.82      760.27    195.87 o 
   7   0  14      398.90      492.78     31.69 o 
  -7   0  16      214.08      127.34     35.88 o 
   7   0  16     1749.63     1774.51     71.76 o 
  -7   0  18       90.61       45.15     10.51 o 
  -7   0 -18      382.79      350.50     26.42 o 
   7   0  18      382.79      366.34      8.24 o 
  -7   1  19     1277.23     1217.22     14.94 o 
  -7   1  18     2062.77     2383.87     23.19 o 
  -7   1  17     1196.26     1341.36     20.70 o 
  -7   1  16     1974.33     1933.08    486.92 o 
  -7   1  15     4600.79     5112.76    872.99 o 
  -7   1  14     1567.15     1889.68    211.78 o 
  -7   1  13     3343.56     3468.08    218.73 o 
  -7   1  12     1776.79     2116.10     35.72 o 
  -7   1  11      822.74     1110.42     28.51 o 
  -7   1  10      890.91     1139.38     32.59 o 
  -7   1   9      737.13      996.43     25.97 o 
  -7   1   8     1471.30     1850.49     29.33 o 
  -7   1   7     1457.27     1806.11     80.73 o 
  -7   1   6     2052.39     2942.91     96.74 o 
  -7   1   5      279.77      281.00     30.82 o 
  -7   1   4      266.40      362.12     34.17 o 
  -7   1   3     3156.72     3873.01    229.12 o 
  -7   1   2      620.47      667.41     45.78 o 
  -7   1   1     3410.51     4023.65     80.04 o 
  -7   1   0      804.80      902.42     47.67 o 
  -7   1  -1     1776.22     1883.04     58.95 o 
  -7   1  -6      364.86      511.11    102.82 o 
  -7   1  -7     7413.11     9153.22    223.17 o 
  -7   1  -8     2416.50     3125.72     54.33 o 
  -7   1  -9     1677.26     1961.89     39.85 o 
  -7   1 -10     2142.85     2371.49    137.49 o 
  -7   1 -11     5439.60     5916.08    121.56 o 
  -7   1 -12     2368.63     2639.42     32.13 o 
  -7   1 -13     7392.35     8214.82     55.29 o 
   7   1  14     2077.15     2303.12     87.11 o 
   7   1  15     5824.17     6243.93    141.72 o 
   7   1  16      697.23      719.04     15.32 o 
   7   1  17     2135.76     2120.57     18.36 o 
  -7   1 -18     1223.82     1051.42     50.54 o 
  -7   2  19      373.25      317.93      9.42 o 
  -7   2  18      168.96      169.22     10.09 o 
  -7   2  17     1334.23     1467.21     26.90 o 
  -7   2  16       42.87       43.15     12.89 o 
  -7   2  15     1247.65     1501.26    100.09 o 
  -7   2  14     1305.31     1358.05    159.77 o 
  -7   2  13      745.92      817.60    118.97 o 
  -7   2  12     2331.81     2812.05     79.16 o 
  -7   2  11     2329.91     2706.90     36.70 o 
  -7   2  10      731.91      923.47     25.72 o 
  -7   2   9     5774.76     7375.95    205.05 o 
  -7   2   8     1604.13     2240.66     31.02 o 
  -7   2   7     6474.46     8856.21    263.88 o 
  -7   2   6     3410.50     3952.23     82.52 o 
  -7   2   5     2845.34     3180.32     73.26 o 
  -7   2   4     5689.03     6158.86    109.76 o 
  -7   2   3     4161.06     4824.89     93.73 o 
  -7   2   2     3675.58     4025.07     84.31 o 
  -7   2   1    11335.58    12919.73    135.99 o 
  -7   2   0     2301.29     2266.13     64.34 o 
  -7   2  -5     2509.51     3457.61     39.42 o 
  -7   2  -6     2106.08     2254.50    134.20 o 
  -7   2  -7     1784.91     2177.50    291.96 o 
  -7   2  -8     1286.50     1748.25    344.12 o 
  -7   2  -9      691.69      782.56     32.94 o 
  -7   2 -10      449.95      571.00     73.02 o 
  -7   2 -11      458.67      584.69     67.65 o 
  -7   2 -12      146.42      180.92     19.05 o 
  -7   2 -13      264.54      303.26     21.87 o 
  -7   2 -14      320.35      371.13     21.55 o 
  -7   2 -15       33.71       11.08     15.80 o 
  -7   2 -16      622.44      710.08     18.84 o 
  -7   2 -17       68.08       85.66     11.70 o 
  -7   2 -18      244.90      202.49     10.10 o 
  -7   3  18     4514.06     4355.56     24.30 o 
  -7   3  17     1007.91     1000.98     18.09 o 
  -7   3  16     2195.68     2394.83    135.47 o 
  -7   3  15      470.53      412.84     42.58 o 
  -7   3  14      886.89      849.72     55.65 o 
  -7   3  13      613.55      553.60     77.06 o 
  -7   3  12     2191.21     2260.07    160.72 o 
  -7   3  11     2347.51     2643.86    480.71 o 
  -7   3  10     2803.16     3177.56    178.98 o 
  -7   3   9     2152.00     1918.17     79.59 o 
  -7   3   8      279.69      306.66     19.17 o 
  -7   3   7      471.56      522.49     18.38 o 
  -7   3   6      374.07      432.03     23.10 o 
  -7   3   5     1026.04     1239.72     27.25 o 
  -7   3   4       65.88       69.86     22.84 o 
  -7   3   3     1269.28     1570.30     65.48 o 
  -7   3   2      243.20      185.31     42.55 o 
  -7   3   1      331.96      372.54     44.56 o 
  -7   3   0     1688.40     1794.37     61.45 o 
  -7   3  -4     5342.79     6335.04     50.43 o 
  -7   3  -5      442.22      456.90     37.06 o 
  -7   3  -6     2420.51     2737.85     30.30 o 
  -7   3  -7      457.89      498.84     59.72 o 
  -7   3  -8    11227.80    11361.66    301.49 o 
  -7   3  -9      557.15      738.73    225.39 o 
  -7   3 -10    12467.22    12990.17    607.14 o 
  -7   3 -11      434.73      583.48     61.54 o 
  -7   3 -12     3112.63     3476.23     58.83 o 
  -7   3 -13      466.90      548.74     21.93 o 
  -7   3 -14     2448.07     2649.92    122.92 o 
  -7   3 -15      438.15      468.42     18.71 o 
  -7   3 -16     4977.50     5218.53     36.78 o 
  -7   3 -17      859.64      963.87     15.83 o 
  -7   3 -18     4989.66     4461.83     22.22 o 
  -7   4  17     1529.87     1431.13     64.60 o 
  -7   4  16      315.14      271.47     14.18 o 
  -7   4  15     2566.00     2557.52     36.45 o 
  -7   4  14      585.36      626.62     18.09 o 
  -7   4  13      285.51      274.00     16.66 o 
  -7   4  12      326.37      311.85     21.30 o 
  -7   4  11     2463.06     2549.90     57.32 o 
  -7   4  10      688.01      719.44     20.06 o 
  -7   4   9     9575.66    10142.31    462.13 o 
  -7   4   8      876.34      816.09     36.35 o 
  -7   4   7     7497.29     7875.51    246.05 o 
  -7   4   6      717.97      834.52     25.28 o 
  -7   4   5     5221.58     6220.13     77.29 o 
  -7   4   4     1600.22     1851.02     29.82 o 
  -7   4   3     5775.72     7030.99     51.57 o 
  -7   4   2     1566.55     1820.30    100.72 o 
  -7   4   1     9889.90    11646.77    407.11 o 
  -7   4   0     2228.83     2672.33    236.22 o 
  -7   4  -1     5129.65     5751.07     71.80 o 
  -7   4  -2     1573.45     1930.95    343.21 o 
  -7   4  -3     1450.17     1693.40    175.33 o 
  -7   4  -4     1838.58     2085.30    471.91 o 
  -7   4  -5     1649.06     1731.26     55.54 o 
  -7   4  -6     2034.92     3374.88     44.22 o 
  -7   4  -7     2436.38     2891.90     40.66 o 
  -7   4  -8     2281.46     4040.35     48.43 o 
  -7   4  -9     1610.00     1655.78    275.50 o 
  -7   4 -10      475.60      618.78    169.78 o 
  -7   4 -11       74.89      125.63     49.80 o 
  -7   4 -12      127.94      139.15     20.69 o 
  -7   4 -13      327.86      426.67     21.09 o 
  -7   4 -14      659.44      788.22     83.45 o 
  -7   4 -15       59.75       56.58     14.64 o 
  -7   4 -16      288.08      332.09     13.51 o 
  -7   4 -17      109.72      101.59      7.05 o 
  -7   5  16      968.86      906.90     16.79 o 
  -7   5  15     1956.92     1808.78     58.91 o 
  -7   5  14     1026.80      897.93     53.93 o 
  -7   5  13     1466.05     1304.82     23.09 o 
  -7   5  12      881.77      832.80     25.88 o 
  -7   5  11     1764.11     1734.59     40.94 o 
  -7   5  10      858.17      913.99     21.89 o 
  -7   5   9     1556.27     1566.85     99.88 o 
  -7   5   8      698.39      709.68    113.17 o 
  -7   5   7      579.26      579.25     18.66 o 
  -7   5   6     1506.37     1783.99     84.34 o 
  -7   5   5      454.82      574.88     24.80 o 
  -7   5   4      189.36      214.45     16.85 o 
  -7   5   3     1515.85     1782.84     35.89 o 
  -7   5   2      211.19      281.63     18.86 o 
  -7   5   1      824.17     1041.77     35.05 o 
  -7   5   0     1404.28     1738.25     31.27 o 
  -7   5  -1      537.19      583.84     19.68 o 
  -7   5  -2     5115.80     5286.42    277.50 o 
  -7   5  -3      973.42     1093.25     50.74 o 
  -7   5  -4     2305.92     2263.02    191.64 o 
  -7   5  -5     3540.41     3762.75    205.10 o 
  -7   5  -6      550.62      727.35     28.90 o 
  -7   5  -7     3655.14     3600.04     44.36 o 
  -7   5  -8     3831.46     4069.35     46.72 o 
  -7   5  -9     1006.01     1088.24     31.12 o 
  -7   5 -10     5193.71     5859.80     52.71 o 
  -7   5 -11     2387.61     2446.98    203.27 o 
  -7   5 -12     1957.11     2069.48     72.21 o 
  -7   5 -13     4188.96     4470.31     45.19 o 
  -7   5 -14     1303.77     1406.66     56.71 o 
  -7   5 -15     2383.63     2549.23     23.96 o 
  -7   5 -16     1862.15     1719.96     16.52 o 
  -7   6  15       26.74       28.77      8.76 o 
  -7   6  14     2520.86     2281.49     72.66 o 
  -7   6  13      146.09      128.24     10.06 o 
  -7   6  12     6107.87     6394.09     35.64 o 
  -7   6  11      432.38      455.99     14.98 o 
  -7   6  10     2937.34     3144.49     30.68 o 
  -7   6   9      982.37      986.60     20.70 o 
  -7   6   8     2658.73     2556.86     30.36 o 
  -7   6   7      836.09      906.37     21.12 o 
  -7   6   6     6543.48     7298.50     48.87 o 
  -7   6   5      928.70     1159.98     22.60 o 
  -7   6   4     8045.77     9548.05     54.54 o 
  -7   6   3     1461.12     1870.20     26.47 o 
  -7   6   2     3785.59     4430.53     37.06 o 
  -7   6   1     2773.60     3187.21     51.10 o 
  -7   6   0     4449.42     5041.26     58.20 o 
  -7   6  -1     1193.91     1471.97     78.60 o 
  -7   6  -2     6853.47     7971.33     52.48 o 
  -7   6  -3     1523.25     1905.49    463.28 o 
  -7   6  -4     4636.12     5220.12    331.44 o 
  -7   6  -5     1406.17     2163.51     39.55 o 
  -7   6  -6     1964.14     1981.67     36.96 o 
  -7   6  -7      577.86      981.02     32.31 o 
  -7   6  -8      489.36      601.83     29.09 o 
  -7   6  -9      563.48     1025.26     31.45 o 
  -7   6 -10      616.61      732.29     27.74 o 
  -7   6 -11     1575.69     2526.65     36.35 o 
  -7   6 -12      712.90      700.04     21.52 o 
  -7   6 -13      534.11      758.17     19.54 o 
  -7   6 -14       32.09       42.45     11.77 o 
  -7   7  14     1212.01     1049.81     44.40 o 
  -7   7  13     2563.61     2384.19    205.41 o 
  -7   7  12      757.66      703.44     14.64 o 
  -7   7  11      140.06      114.95     11.64 o 
  -7   7  10      254.95      228.68     13.06 o 
  -7   7   9       36.15       38.15     12.73 o 
  -7   7   8     1108.73      982.54     20.44 o 
  -7   7   7      980.12     1022.53     21.68 o 
  -7   7   6     1456.67     1607.14     25.42 o 
  -7   7   5      305.53      312.75     16.80 o 
  -7   7   4      235.02      252.46     16.09 o 
  -7   7   3     1200.57     1500.31     24.81 o 
  -7   7   2      310.15      379.66     16.58 o 
  -7   7   1     2563.45     2909.10    260.90 o 
  -7   7   0      525.51      684.99     50.89 o 
  -7   7  -1      866.54      980.77     55.52 o 
  -7   7  -2      231.31      289.63     71.44 o 
  -7   7  -3      960.96      973.62     85.44 o 
  -7   7  -4      253.19      317.55     26.05 o 
  -7   7  -5     6456.76     7216.30     62.59 o 
  -7   7  -6      252.17      368.53     27.38 o 
  -7   7  -7     5703.36     6725.97     59.20 o 
  -7   7  -8       56.19       55.92     22.41 o 
  -7   7  -9     1295.94     1363.76     29.85 o 
  -7   7 -10      233.27      262.17     21.21 o 
  -7   7 -11     3027.34     3046.45     33.74 o 
  -7   7 -12      559.08      816.02     21.01 o 
  -7   7 -13     6083.04     6302.53     34.46 o 
  -7   8  13      544.77      482.49     32.95 o 
  -7   8  12     2084.63     1998.38     29.30 o 
  -7   8  11     1528.07     1467.20     17.41 o 
  -7   8  10     1365.06     1392.61     18.83 o 
  -7   8   9     1953.66     1867.95     22.80 o 
  -7   8   8     1641.55     1510.75     22.28 o 
  -7   8   7     3361.04     3106.72     30.93 o 
  -7   8   6     4185.04     4135.41     35.97 o 
  -7   8   5     1982.63     2060.77     27.04 o 
  -7   8   4     6477.53     7300.02     46.75 o 
  -7   8   3     3041.35     3546.96     33.50 o 
  -7   8   2     2348.26     2673.47    104.63 o 
  -7   8   1     3876.40     4610.15    332.15 o 
  -7   8   0     1704.79     2027.15     28.94 o 
  -7   8  -1     1719.24     1874.85    199.04 o 
  -7   8  -2     4483.72     4861.84    285.52 o 
  -7   8  -3     2295.87     2550.39    395.18 o 
  -7   8  -4     2908.78     3357.62     45.57 o 
  -7   8  -5     1779.83     2363.65     39.69 o 
  -7   8  -6     1236.74     1617.71     34.67 o 
  -7   8  -7     1106.55     1509.82     33.02 o 
  -7   8  -8      446.83      726.12     27.13 o 
  -7   8  -9      858.20     1083.20     27.49 o 
  -7   8 -10      397.44      588.12     21.75 o 
  -7   8 -11      877.15     1157.04     21.85 o 
  -7   8 -12      260.20      279.56     13.26 o 
  -7   9  11      919.35      738.57    112.64 o 
  -7   9  10     1093.11     1049.92     14.12 o 
  -7   9   9      606.89      566.39     13.76 o 
  -7   9   8      307.81      263.09     12.60 o 
  -7   9   7      300.61      239.89     12.85 o 
  -7   9   6      416.03      386.46     14.07 o 
  -7   9   5      315.49      299.99     13.78 o 
  -7   9   4      101.75      101.85     12.19 o 
  -7   9   3     1417.20     1563.05     21.68 o 
  -7   9   2       15.17       17.19     14.86 o 
  -7   9   1      414.32      434.44     20.83 o 
  -7   9   0      339.80      316.13     16.05 o 
  -7   9  -1       10.99       52.12     19.97 o 
  -7   9  -2     2111.68     2205.62    144.48 o 
  -7   9  -3      337.60      378.78     23.79 o 
  -7   9  -4     1388.82     1567.49     32.14 o 
  -7   9  -5     1999.54     2200.47     34.77 o 
  -7   9  -6      995.32     1030.74     26.49 o 
  -7   9  -7      829.93      861.66     24.00 o 
  -7   9  -8     3139.93     3512.54     35.98 o 
  -7   9  -9      632.62      761.64     20.65 o 
  -7   9 -10     4434.23     4747.67     31.94 o 
  -7  10   9     4543.28     3643.30    321.20 o 
  -7  10   8      508.76      416.97     16.54 o 
  -7  10   7     4953.22     3863.50    151.61 o 
  -7  10   6      314.50      287.82     10.64 o 
  -7  10   5     2888.13     2499.21     21.06 o 
  -7  10   4      403.11      291.51     10.65 o 
  -7  10   3     4601.72     3418.51     26.57 o 
  -7  10   2      697.11      545.34     12.37 o 
  -7  10   1     6249.70     5570.28    772.14 o 
  -7  10   0     1421.24     1295.40    170.32 o 
  -7  10  -1     3680.55     3641.14     35.01 o 
  -7  10  -2     1013.46     1304.72     25.29 o 
  -7  10  -3     1968.39     1972.43     29.09 o 
  -7  10  -4      552.00      822.17     22.29 o 
  -7  10  -5     1628.76     1658.16     25.98 o 
  -7  10  -6     1220.66     1853.28     26.10 o 
  -7  10  -7     2029.28     2139.45     25.25 o 
  -7  10  -8     1226.37     1714.36     20.52 o 
  -8 -10   6       11.73       -6.69      6.69 o 
  -8 -10   5      596.39      552.88     11.59 o 
  -8 -10   4       80.87       47.67      8.64 o 
  -8 -10   3     1909.82     1688.83     18.45 o 
  -8 -10   2      265.33      226.64     10.60 o 
  -8 -10   1      319.93      295.40     10.43 o 
  -8  -9  10      698.47      643.09     10.36 o 
  -8  -9   9     1558.21     1377.11     15.91 o 
  -8  -9   8     2788.15     2570.15     22.83 o 
  -8  -9   7     2222.46     2056.88     22.30 o 
  -8  -9   6     2441.47     2356.69     24.96 o 
  -8  -9   5     4835.30     4511.21     34.22 o 
  -8  -9   4     2408.80     2348.95     66.36 o 
  -8  -9   3     2055.10     2044.69     63.48 o 
  -8  -9   2     3620.19     3611.14     48.85 o 
  -8  -9   1     1409.45     1410.25     62.51 o 
  -8  -9   0     3217.54     3230.09     60.49 o 
  -8  -9  -1     2646.14     2561.08     22.57 o 
  -8  -9  -2     3477.74     3392.55     25.61 o 
  -8  -9  -3     3875.15     3751.49     26.79 o 
  -8  -9  -4     3221.61     3187.06     24.47 o 
  -8  -9  -5     2840.34     2792.24     22.41 o 
  -8  -9  -6     2875.22     2616.94     21.02 o 
  -8  -9  -7     1344.24     1235.63     14.39 o 
  -8  -9  -8     4494.22     3890.01     21.68 o 
  -8  -8  12     1631.47     1405.48     14.34 o 
  -8  -8  11     1278.25     1197.37     15.52 o 
  -8  -8  10      448.64      366.87     11.85 o 
  -8  -8   9     1703.63     1472.90    141.65 o 
  -8  -8   8     1285.47     1075.12     24.80 o 
  -8  -8   7      492.27      487.56     14.52 o 
  -8  -8   6     3150.66     2827.70     85.27 o 
  -8  -8   5      392.99      385.51     13.32 o 
  -8  -8   4      204.69      213.08     11.77 o 
  -8  -8   3      847.30      832.44     17.24 o 
  -8  -8   2      222.99      207.23     12.83 o 
  -8  -8   1      515.51      514.91     14.94 o 
  -8  -8   0      158.15      152.63     11.63 o 
  -8  -8  -1      214.05      211.53     11.11 o 
  -8  -8  -2      168.67      172.65     10.08 o 
  -8  -8  -3       43.44       27.47      9.27 o 
  -8  -8  -4      538.64      602.01     14.65 o 
  -8  -8  -5      732.76      686.46     15.61 o 
  -8  -8  -6     2021.81     1993.97    129.39 o 
  -8  -8  -7      485.14      383.65     43.28 o 
  -8  -8  -8     1302.64     1105.74     86.79 o 
  -8  -8  -9      480.83      378.18     41.76 o 
  -8  -8 -10      985.34      954.13     54.81 o 
  -8  -8 -11      856.02      799.15     11.23 o 
  -8  -7  14      733.24      570.31      9.63 o 
  -8  -7  13     1459.61     1384.91     15.87 o 
  -8  -7  12      919.40      817.23     14.77 o 
  -8  -7  11     3248.09     3019.53     27.24 o 
  -8  -7  10      486.78      462.95     30.70 o 
  -8  -7   9      702.97      661.99     16.50 o 
  -8  -7   8     1133.09     1041.82     25.73 o 
  -8  -7   7     1148.52     1073.68     31.54 o 
  -8  -7   6     2019.92     1999.21     73.36 o 
  -8  -7   5     8113.16     7858.96    139.19 o 
  -8  -7   4     1538.10     1679.32    133.02 o 
  -8  -7   3     8297.88     8614.86    139.26 o 
  -8  -7   2     1275.37     1437.17     77.39 o 
  -8  -7   1     6833.49     7170.13     46.60 o 
  -8  -7   0     1287.41     1344.24     21.21 o 
  -8  -7  -1     5784.70     6569.90     43.70 o 
  -8  -7  -2     1562.75     1703.92     23.83 o 
  -8  -7  -3     8118.74     9217.18     52.47 o 
  -8  -7  -4     1569.66     1661.95     24.29 o 
  -8  -7  -5    10258.93    10993.60     58.02 o 
  -8  -7  -6      378.32      352.65     34.15 o 
  -8  -7  -7     3847.99     3504.57     27.17 o 
  -8  -7  -8      137.19      108.40      8.62 o 
  -8  -7  -9     2495.16     2232.56     21.28 o 
  -8  -7 -10      636.34      540.25     11.45 o 
  -8  -7 -11     4649.81     3989.59     24.27 o 
  -8  -7 -12      301.55      292.78     67.10 o 
  -8  -7 -13     3619.87     3860.22     22.08 o 
  -8  -6  15     1384.56     1007.39     24.43 o 
  -8  -6  14     5105.90     4605.76     82.08 o 
  -8  -6  13      979.21      821.20     22.31 o 
  -8  -6  12     4754.57     4338.19     33.17 o 
  -8  -6  11      872.00      767.80     33.15 o 
  -8  -6  10     2139.43     2040.85     26.69 o 
  -8  -6   9      656.81      591.43     17.31 o 
  -8  -6   8     2049.46     2029.73     83.11 o 
  -8  -6   7      563.44      536.53     17.95 o 
  -8  -6   6     3257.04     3168.43    113.01 o 
  -8  -6   5      172.86      161.13     15.63 o 
  -8  -6   4      484.00      511.83     25.90 o 
  -8  -6   3      294.67      292.76     13.70 o 
  -8  -6   2      113.68      129.51     13.19 o 
  -8  -6   1       55.79       48.93     13.68 o 
  -8  -6   0      278.83      313.65     15.42 o 
  -8  -6  -1      159.46      180.25     15.05 o 
  -8  -6  -2      385.96      456.39     25.29 o 
  -8  -6  -3      441.90      509.95     18.40 o 
  -8  -6  -4      493.63      433.48     24.03 o 
  -8  -6  -5      874.58     1129.53     28.78 o 
  -8  -6  -6     2664.15     2549.02     28.57 o 
  -8  -6  -7      593.85      596.36     47.12 o 
  -8  -6  -8     1248.84     1134.07     18.63 o 
  -8  -6  -9     1689.41     1608.46    135.03 o 
  -8  -6 -10      502.60      452.42     60.56 o 
  -8  -6 -11     1179.54     1067.16     15.78 o 
  -8  -6 -12     3957.92     3496.65     24.60 o 
  -8  -6 -13     1045.87      966.90    308.01 o 
   8  -6  14     6863.63     7613.87     26.70 o 
  -8  -5  16      334.39      294.29      8.69 o 
  -8  -5  15      247.55      190.77      9.52 o 
  -8  -5  14      592.30      496.82     13.88 o 
  -8  -5  13      880.64      866.54     17.09 o 
  -8  -5  12      718.50      643.95     17.38 o 
  -8  -5  11      590.66      556.70     50.35 o 
  -8  -5  10     1901.50     1830.17     42.24 o 
  -8  -5   9     1524.88     1596.32     25.65 o 
  -8  -5   8     6339.65     6036.14    349.66 o 
  -8  -5   7     3286.02     3279.02    194.45 o 
  -8  -5   6     2428.32     2406.09    135.99 o 
  -8  -5   5     1631.09     2106.34     31.12 o 
  -8  -5   4     4014.08     4771.77     45.02 o 
  -8  -5   3     3588.64     3826.33     69.44 o 
  -8  -5   2     8918.92    10535.00    117.45 o 
  -8  -5   1     4454.55     5035.20     46.70 o 
  -8  -5   0     9394.80    10527.72    140.28 o 
  -8  -5  -1     4160.56     4663.00     42.08 o 
  -8  -5  -2     7888.45     8690.16    340.26 o 
  -8  -5  -3     6673.85     7167.99     78.24 o 
  -8  -5  -4     2378.43     2800.02    250.57 o 
  -8  -5  -5     3985.51     4372.93    349.58 o 
  -8  -5  -6     3824.57     4425.29    590.67 o 
  -8  -5  -7     2357.66     2794.18    527.48 o 
  -8  -5  -8     7109.84     6671.41    192.96 o 
  -8  -5  -9     1205.41     1148.26     57.12 o 
  -8  -5 -10     2599.88     2414.32    119.05 o 
  -8  -5 -11     1823.74     1813.81     45.51 o 
  -8  -5 -12      794.96      801.04     60.04 o 
  -8  -5 -13      955.10      861.90     21.38 o 
  -8  -5 -14     1127.61     1275.49     43.26 o 
   8  -5  15      311.53      285.18      7.30 o 
  -8  -4  17     4843.32     4403.10    857.93 o 
  -8  -4  16     1088.87      864.62     37.96 o 
  -8  -4  15     2479.33     2170.91     22.21 o 
  -8  -4  14     1113.06      994.74     19.57 o 
  -8  -4  13     2073.76     1942.38     24.55 o 
  -8  -4  12     1906.78     1688.64     25.74 o 
  -8  -4  11     5040.00     6461.71     92.58 o 
  -8  -4  10     1499.02     1438.33     24.65 o 
  -8  -4   9     5386.96     5120.48     52.26 o 
  -8  -4   8      878.91      822.00     19.54 o 
  -8  -4   7      992.19      974.28     74.47 o 
  -8  -4   6     1088.75      985.98     24.66 o 
  -8  -4   5      344.46      368.31     15.82 o 
  -8  -4   4      805.82      900.98     22.18 o 
  -8  -4   3     2655.38     3129.97     36.42 o 
  -8  -4   2      234.24      209.18     16.62 o 
  -8  -4   1      554.05      605.45     18.35 o 
  -8  -4   0      109.31      160.58     13.69 o 
  -8  -4  -1     1146.97     1152.27     27.18 o 
  -8  -4  -2      551.47      577.57     25.24 o 
  -8  -4  -3     1215.71     1258.27     40.94 o 
   8  -4   4       72.29       84.07     15.16 o 
  -8  -4  -5      392.10      424.84     48.63 o 
  -8  -4  -6      341.51      351.04     62.83 o 
  -8  -4  -7      563.62      464.70     61.75 o 
  -8  -4  -8     1218.97     1255.33     25.06 o 
  -8  -4  -9     7329.32     8233.07     57.52 o 
  -8  -4 -10     1516.76     1388.95    113.55 o 
  -8  -4 -11     7857.62     7279.73    475.28 o 
  -8  -4 -12      570.90      575.83     67.98 o 
  -8  -4 -13     2088.30     2029.43    124.58 o 
  -8  -4 -14      945.45      829.13     30.78 o 
  -8  -4 -15     4285.36     4290.46    173.22 o 
   8  -4  16     1088.55      811.89      9.55 o 
  -8  -3  17      374.54      265.57      9.19 o 
  -8  -3  16      992.74      875.05     15.09 o 
  -8  -3  15      634.15      482.52     13.63 o 
  -8  -3  14       62.33       35.06     10.60 o 
  -8  -3  13      442.63      350.86     25.28 o 
  -8  -3  12      260.66      216.80     14.17 o 
  -8  -3  11      706.37      743.28     19.27 o 
  -8  -3  10     4512.45     4193.29     96.40 o 
  -8  -3   9     1597.75     1693.51     26.54 o 
  -8  -3   8     6076.27     6024.87    109.95 o 
  -8  -3   7     2585.67     2644.82     30.14 o 
  -8  -3   6     6387.51     6667.66     80.53 o 
  -8  -3   5     2386.55     2445.94     29.15 o 
  -8  -3   4     8101.82     8638.78     86.26 o 
  -8  -3   3     1724.46     2146.68     34.75 o 
  -8  -3   2     5993.70     6510.79     89.45 o 
  -8  -3   1     3140.33     3638.49     45.74 o 
  -8  -3   0    12731.36    13532.70    130.15 o 
  -8  -3  -1     2101.63     2340.87     33.12 o 
   8  -3   2     7902.18     7764.56    808.00 o 
  -8  -3  -3     2552.78     2592.54    226.58 o 
   8  -3   4     5397.01     5771.69    249.80 o 
  -8  -3  -5     2198.75     2250.01    128.15 o 
  -8  -3  -6    11193.82    11957.35    929.55 o 
  -8  -3  -7     1165.82     1235.23    194.47 o 
  -8  -3  -8     7802.94     7505.72    529.94 o 
  -8  -3  -9     1062.47     1198.63     89.35 o 
  -8  -3 -10     3225.43     3168.44     56.81 o 
  -8  -3 -11      447.78      404.21     32.98 o 
  -8  -3 -12     1954.84     1845.53     67.07 o 
  -8  -3 -13      127.65      119.55     36.33 o 
  -8  -3 -14     2531.83     2537.08     32.74 o 
  -8  -3 -15      229.57      271.93     46.04 o 
  -8  -3 -16     1981.66     2059.85     81.71 o 
   8  -3  17      120.42      147.95      5.80 o 
  -8  -2  17     4378.53     3730.67     25.56 o 
  -8  -2  16     2144.89     1772.48     20.55 o 
  -8  -2  15     2487.29     2206.03     24.38 o 
  -8  -2  14     3542.06     3265.95     30.76 o 
  -8  -2  13     2260.77     1997.43     44.27 o 
  -8  -2  12     2253.59     2118.21     27.91 o 
  -8  -2  11     5296.05     5327.30     74.54 o 
  -8  -2  10      719.68      675.86     18.92 o 
  -8  -2   9     3791.70     4086.09     42.68 o 
  -8  -2   8     1997.55     1919.84     32.09 o 
  -8  -2   7     1634.39     1671.20     25.62 o 
  -8  -2   6     3622.94     3408.48     32.09 o 
  -8  -2   5      557.79      755.99     25.32 o 
  -8  -2   4      306.12      452.51     21.75 o 
  -8  -2   3     2665.88     2888.66    128.23 o 
  -8  -2   2      861.45      806.14     16.51 o 
  -8  -2   1     2146.76     2382.36     30.50 o 
  -8  -2   0      523.29      515.05     12.65 o 
  -8  -2  -1     1728.88     1626.86     79.50 o 
   8  -2   2      525.63      530.60     36.28 o 
   8  -2   3      436.42      407.48     76.89 o 
  -8  -2  -4      115.96      123.87     13.75 o 
  -8  -2  -5     1188.11     1171.84     43.48 o 
  -8  -2  -6     1240.34     1197.60     36.59 o 
   8  -2   7     3167.86     2738.89    677.47 o 
  -8  -2  -8     2410.28     2254.45    279.62 o 
  -8  -2  -9     2796.46     2824.27     35.97 o 
  -8  -2 -10     1703.65     1754.02    125.63 o 
  -8  -2 -11     4375.44     4313.11     86.50 o 
  -8  -2 -12     4377.38     4227.97    175.95 o 
  -8  -2 -13     2110.15     2151.40    104.02 o 
  -8  -2 -14     3639.39     3736.03     55.71 o 
  -8  -2 -15     2256.53     2214.00     53.58 o 
  -8  -2 -16     1614.58     1835.06    193.67 o 
   8  -2  17     5681.04     5470.90    400.84 o 
  -8  -1  17      100.74       88.63      7.46 o 
  -8  -1  16      106.07       84.62      9.17 o 
  -8  -1  15      128.60      145.05     11.21 o 
  -8  -1  14      840.44      689.27     17.16 o 
  -8  -1  13     2796.80     2643.74     30.28 o 
  -8  -1  12      769.85      683.40     18.34 o 
  -8  -1  11     3617.64     3482.79     40.21 o 
  -8  -1  10     1634.71     1840.90     33.18 o 
  -8  -1   9     1582.69     1566.74     27.31 o 
  -8  -1   8     2928.75     2980.67     40.84 o 
  -8  -1   7     4024.71     3870.85    120.56 o 
  -8  -1   6     2432.87     2535.31     43.00 o 
  -8  -1   5     8406.88     8928.12    103.57 o 
  -8  -1   4     3290.91     3527.70     34.87 o 
  -8  -1   3    10333.57    10198.37     60.45 o 
  -8  -1   2     2963.03     3188.77    471.60 o 
  -8  -1   1     7776.27     8110.77    536.63 o 
  -8  -1   0     4863.61     4769.69     81.00 o 
  -8  -1  -1     5881.65     5335.19    607.28 o 
  -8  -1  -2     3230.39     3078.83     89.89 o 
  -8  -1  -3    14142.39    13989.49     59.16 o 
  -8  -1  -4     1984.29     1970.49     29.75 o 
  -8  -1  -5     9675.06     9839.77    205.90 o 
  -8  -1  -6     1667.09     2073.84     85.96 o 
  -8  -1  -7     4427.68     4727.57    494.82 o 
  -8  -1  -8     2993.35     2899.68     32.53 o 
  -8  -1  -9     3656.69     3677.77     37.43 o 
  -8  -1 -10     3330.62     3174.08     35.59 o 
  -8  -1 -11     3936.86     4026.65     39.64 o 
  -8  -1 -12      751.86      905.58     45.63 o 
  -8  -1 -13     3195.14     3227.37     30.77 o 
  -8  -1 -14      101.11      113.88      9.95 o 
  -8  -1 -15      396.86      411.01     11.65 o 
  -8  -1 -16      277.39      270.22      8.52 o 
   8  -1  17      149.03      159.58     14.87 o 
  -8   0 -16     2687.09     1113.00     15.32 o 
  -8   0  16     3217.49     3438.61    166.06 o 
  -8   0 -14     4462.77     1959.64     36.79 o 
  -8   0  14     9616.58     9269.68    399.24 o 
  -8   0 -12     1470.95      746.64     18.78 o 
  -8   0  12     5232.68     5043.02     40.67 o 
  -8   0 -10      538.16      311.77     20.57 o 
  -8   0  10     3614.22     3596.39     62.70 o 
  -8   0  -8     1037.48      484.51     17.91 o 
  -8   0   8     4327.84     4725.08     83.91 o 
  -8   0  -6     1746.99      848.65     18.66 o 
  -8   0   6     3732.69     4351.02     50.76 o 
  -8   0  -4     2441.27     1070.86     18.65 o 
  -8   0   4     2230.08     2481.58     36.00 o 
  -8   0  -2      355.57      222.29     17.22 o 
  -8   0   2      796.41      782.14     85.71 o 
  -8   0   0      303.06      153.22     30.43 o 
  -8   0   0      805.05      834.82     41.37 o 
  -8   0   2      299.80      109.93     15.42 o 
  -8   0  -2      944.55      976.10     29.40 o 
  -8   0   4      839.50      387.29     15.01 o 
  -8   0  -4     6485.07     6069.95     62.14 o 
  -8   0   6     1405.15      737.64     21.06 o 
  -8   0  -6     4640.76     4741.89    234.43 o 
  -8   0   8     1629.20      957.94     69.86 o 
  -8   0  -8     2755.99     2809.15    237.30 o 
  -8   0  10     1360.56      834.98    116.84 o 
  -8   0 -10     1429.58     1549.13     73.06 o 
  -8   0  12     1969.82     1253.55     24.92 o 
   8   0  12     3907.49     4077.89     42.94 o 
  -8   0  14     3620.11     2170.77    248.18 o 
  -8   0 -14    11855.04    11541.26    187.40 o 
  -8   0  16     1211.21      735.58     56.86 o 
  -8   0 -16     7138.07     6708.38     43.11 o 
   8   0 -18      711.29      276.83    125.19 o 
  -8   1  18      109.08       89.38      5.97 o 
  -8   1  17      100.74       91.26      7.62 o 
  -8   1  16      106.07       84.43      9.38 o 
  -8   1  15      128.60      141.67     14.81 o 
  -8   1  14      840.44      803.00     22.56 o 
  -8   1  13     2796.79     2624.54     35.38 o 
  -8   1  12      769.84      712.82     23.38 o 
  -8   1  11     3617.63     3446.61     41.23 o 
  -8   1  10     1634.71     1833.29     29.24 o 
  -8   1   9     1582.69     1779.31     27.84 o 
  -8   1   8     2928.76     3431.24     49.08 o 
  -8   1   7     4024.71     4625.74     47.79 o 
  -8   1   6     2432.87     2515.65     30.74 o 
  -8   1   5     8406.88     9869.94     93.18 o 
  -8   1   4     3290.91     3746.29     47.50 o 
  -8   1   3    10333.58    11611.18    102.09 o 
   8   1  -2     2963.03     2745.73     34.99 o 
  -8   1   1     7776.27     7288.47    114.25 o 
  -8   1   0     4863.61     4658.96     44.44 o 
  -8   1  -1     5881.65     5861.61     49.62 o 
  -8   1  -2     3230.38     3043.62    146.44 o 
  -8   1  -3    14142.39    13476.97     62.67 o 
  -8   1  -4     1984.29     1830.62     53.73 o 
  -8   1  -5     9675.06     9632.51    553.90 o 
  -8   1  -6     1667.09     2192.13     56.35 o 
  -8   1  -7     4427.68     4770.84    419.91 o 
  -8   1  -8     2993.35     3153.67    227.06 o 
  -8   1  -9     3656.69     3970.35    253.58 o 
  -8   1 -10     3330.61     3478.62    249.57 o 
  -8   1 -11     3936.88     4300.62     43.85 o 
  -8   1 -12      751.86      977.82     27.13 o 
   8   1  13     3195.14     3417.47     69.79 o 
   8   1  14      101.11      122.72     17.70 o 
  -8   1 -15      396.87      401.20     11.48 o 
  -8   1 -16      277.39      274.60     28.39 o 
  -8   1 -17      149.03      154.07      8.24 o 
  -8   2  17     4378.53     4128.34     25.63 o 
  -8   2  16     2144.88     2195.23    262.11 o 
  -8   2  15     2487.28     2630.34    228.65 o 
  -8   2  14     3542.05     3830.00    339.56 o 
  -8   2  13     2260.77     2199.68    100.35 o 
  -8   2  12     2253.59     2267.49    344.81 o 
  -8   2  11     5296.06     5715.94    397.84 o 
  -8   2  10      719.68      750.97     46.28 o 
  -8   2   9     3791.70     4324.68    135.61 o 
  -8   2   8     1997.56     2249.51    101.04 o 
  -8   2   7     1634.40     1913.17     27.88 o 
  -8   2   6     3622.95     3099.52    111.57 o 
  -8   2   5      557.79      631.99     52.86 o 
  -8   2   4      306.12      346.01     21.44 o 
  -8   2   3     2665.88     2641.88     34.24 o 
  -8   2   2      861.45      750.04     20.44 o 
  -8   2   1     2146.76     2111.30     32.06 o 
  -8   2   0      523.29      493.14     63.60 o 
  -8   2  -1     1728.88     1478.84     27.30 o 
  -8   2  -2      525.63      484.74     19.21 o 
  -8   2  -3      436.42      409.81     15.91 o 
  -8   2  -4      115.96      143.35     41.83 o 
  -8   2  -5     1188.10     1131.62    257.53 o 
  -8   2  -6     1240.33     1463.32     78.06 o 
  -8   2  -7     3167.86     3232.58    223.83 o 
  -8   2  -8     2410.28     2594.64    173.34 o 
  -8   2  -9     2796.47     2993.36     59.80 o 
  -8   2 -10     1703.65     1881.07    192.17 o 
  -8   2 -11     4375.43     4633.22     43.14 o 
  -8   2 -12     4377.37     4512.74    175.91 o 
  -8   2 -13     2110.15     2355.62     87.50 o 
  -8   2 -14     3639.41     4058.94     35.60 o 
  -8   2 -15     2256.54     2500.77     25.70 o 
  -8   2 -16     1614.59     1846.41     19.60 o 
  -8   2 -17     5681.04     5878.02     27.18 o 
  -8   3  17      374.54      277.40      7.56 o 
  -8   3  16      992.74     1052.54    160.12 o 
  -8   3  15      634.15      569.28     46.15 o 
  -8   3  14       62.33       62.54     10.01 o 
  -8   3  13      442.63      388.53     22.41 o 
  -8   3  12      260.66      219.29     30.41 o 
  -8   3  11      706.37      729.05     19.56 o 
  -8   3  10     4512.46     4449.41    192.21 o 
  -8   3   9     1597.75     1550.36     30.59 o 
  -8   3   8     6076.28     5845.67     94.74 o 
  -8   3   7     2585.67     2526.05     28.43 o 
  -8   3   6     6387.52     5988.76    101.93 o 
  -8   3   5     2386.54     2475.28     74.59 o 
  -8   3   4     8101.82     7876.98    377.19 o 
  -8   3   3     1724.46     1916.17     24.99 o 
  -8   3   2     5993.71     5955.00     53.94 o 
  -8   3   1     3140.33     3323.97     31.73 o 
  -8   3   0    12731.36    12279.15    339.27 o 
  -8   3  -1     2101.63     2158.57     52.26 o 
  -8   3  -2     7902.18     7270.61    218.14 o 
  -8   3  -3     2552.78     2608.89    630.75 o 
  -8   3  -4     5397.01     5433.29    366.57 o 
  -8   3  -5     2198.75     2217.24    582.17 o 
  -8   3  -6    11193.82    10541.50   1173.22 o 
  -8   3  -7     1165.82     1771.63     32.59 o 
  -8   3  -8     7802.94     8137.32    224.11 o 
  -8   3  -9     1062.47     1289.72    158.27 o 
  -8   3 -10     3225.43     3490.92    164.64 o 
  -8   3 -11      447.79      449.13     18.50 o 
  -8   3 -12     1954.84     1996.54     39.69 o 
  -8   3 -13      127.65      146.25     13.00 o 
  -8   3 -14     2531.83     2743.16     28.45 o 
  -8   3 -15      229.57      254.38     11.08 o 
  -8   3 -16     1981.66     2072.29     18.87 o 
  -8   4  16     1088.88     1042.51     12.55 o 
  -8   4  15     2479.33     2444.23    387.55 o 
  -8   4  14     1113.07     1092.70     94.49 o 
  -8   4  13     2073.76     1958.68    320.39 o 
  -8   4  12     1906.78     1665.75    283.78 o 
  -8   4  11     5040.01     4462.16    438.72 o 
  -8   4  10     1499.02     1427.58     65.94 o 
  -8   4   9     5386.97     4799.55     37.54 o 
  -8   4   8      878.91      820.65     17.83 o 
  -8   4   7      992.19      955.45     19.67 o 
  -8   4   6     1088.75     1042.47     27.52 o 
  -8   4   5      344.46      342.89     17.49 o 
  -8   4   4      805.82      898.30     27.19 o 
  -8   4   3     2655.38     2771.87     39.90 o 
  -8   4   2      234.24      223.65     26.42 o 
  -8   4   1      554.05      635.06     20.25 o 
  -8   4   0      109.30      124.00     16.24 o 
  -8   4  -1     1146.97     1068.29     25.62 o 
  -8   4  -2      551.47      535.85     20.49 o 
  -8   4  -3     1215.71     1147.73     73.13 o 
  -8   4  -4       72.29       56.40     21.63 o 
  -8   4  -5      392.10      344.62     93.78 o 
  -8   4  -6      341.51      306.06     67.69 o 
  -8   4  -7      563.61      594.81     24.81 o 
  -8   4  -8     1218.97     1654.44     31.53 o 
  -8   4  -9     7329.32     7284.59     56.97 o 
  -8   4 -10     1516.76     1592.84    217.20 o 
  -8   4 -11     7857.62     7827.14    120.11 o 
  -8   4 -12      570.90      660.28     18.13 o 
  -8   4 -13     2088.30     2166.49    105.12 o 
  -8   4 -14      945.45     1047.72     67.10 o 
  -8   4 -15     4285.35     4625.42     27.66 o 
  -8   5  15      247.55      232.18      9.20 o 
  -8   5  14      592.30      613.27     13.01 o 
  -8   5  13      880.64      999.53     16.76 o 
  -8   5  12      718.50      657.33     48.47 o 
  -8   5  11      590.65      555.27     46.58 o 
  -8   5  10     1901.49     1852.66     21.35 o 
  -8   5   9     1524.88     1439.93     21.03 o 
  -8   5   8     6339.64     5380.38     40.26 o 
  -8   5   7     3286.03     3000.49     31.85 o 
  -8   5   6     2428.33     2375.51     44.02 o 
  -8   5   5     1631.09     1700.27     40.24 o 
  -8   5   4     4014.08     4050.96    138.04 o 
  -8   5   3     3588.64     3701.43    152.71 o 
  -8   5   2     8918.92     9468.62    145.35 o 
  -8   5   1     4454.55     4746.64    102.60 o 
  -8   5   0     9394.80     9250.83   1254.29 o 
  -8   5  -1     4160.56     4308.15     40.25 o 
  -8   5  -2     7888.46     7603.41    360.87 o 
  -8   5  -3     6673.85     6300.45    250.20 o 
  -8   5  -4     2378.43     2417.44    230.43 o 
  -8   5  -5     3985.50     3782.83    471.29 o 
  -8   5  -6     3824.56     3801.56    489.20 o 
  -8   5  -7     2357.66     3178.58     42.80 o 
  -8   5  -8     7109.85     7221.17     58.49 o 
  -8   5  -9     1205.41     1397.06     28.93 o 
  -8   5 -10     2599.90     2680.80     34.56 o 
  -8   5 -11     1823.74     1894.81     28.23 o 
  -8   5 -12      794.96      876.79     19.10 o 
  -8   5 -13      955.10      986.88     17.34 o 
  -8   5 -14     1127.61     1312.08     16.64 o 
  -8   6  14     5105.90     5106.09     25.56 o 
  -8   6  13      979.20      806.66     76.66 o 
  -8   6  12     4754.57     4486.15    401.17 o 
  -8   6  11      871.99      778.88     53.77 o 
  -8   6  10     2139.43     1993.81     21.55 o 
  -8   6   9      656.81      588.23     15.74 o 
  -8   6   8     2049.46     1777.75     24.79 o 
  -8   6   7      563.44      531.98     17.30 o 
  -8   6   6     3257.04     2979.20     32.71 o 
  -8   6   5      172.87      146.98     14.18 o 
  -8   6   4      484.00      490.35     17.31 o 
  -8   6   3      294.67      299.70     14.19 o 
  -8   6   2      113.68      124.88     19.48 o 
  -8   6   1       55.79       66.57     12.53 o 
  -8   6   0      278.83      303.85     18.02 o 
  -8   6  -1      159.46      144.58     39.08 o 
  -8   6  -2      385.96      399.23     17.01 o 
  -8   6  -3      441.90      440.86     16.65 o 
  -8   6  -4      493.63      372.71     20.37 o 
  -8   6  -5      874.58      841.39    243.08 o 
  -8   6  -6     2664.16     2556.85     39.93 o 
  -8   6  -7      593.85      862.04     26.71 o 
  -8   6  -8     1248.83     1251.38     29.29 o 
  -8   6  -9     1689.41     1906.23     31.32 o 
  -8   6 -10      502.60      543.35     19.48 o 
  -8   6 -11     1179.55     1486.67     23.85 o 
  -8   6 -12     3957.93     4190.98     32.69 o 
  -8   6 -13     1045.87     1522.92     18.74 o 
  -8   7  13     1459.60     1482.07     12.92 o 
  -8   7  12      919.40      778.69     57.88 o 
  -8   7  11     3248.08     2901.04    169.51 o 
  -8   7  10      486.78      444.11     12.80 o 
  -8   7   9      702.97      682.56     36.29 o 
  -8   7   8     1133.09      921.87     18.41 o 
  -8   7   7     1148.52      995.81     19.78 o 
  -8   7   6     2019.91     2107.68     27.40 o 
  -8   7   5     8113.16     7770.66     49.66 o 
  -8   7   4     1538.10     1785.85     26.34 o 
  -8   7   3     8297.87     8585.49     51.74 o 
  -8   7   2     1275.37     1494.60     24.03 o 
  -8   7   1     6833.50     7097.96    269.98 o 
  -8   7   0     1287.40     1300.90     34.51 o 
  -8   7  -1     5784.70     6105.13    206.78 o 
  -8   7  -2     1562.75     1738.91    445.30 o 
  -8   7  -3     8118.75     7988.64    260.31 o 
  -8   7  -4     1569.66     1514.65    537.80 o 
  -8   7  -5    10258.95    10475.49     72.64 o 
  -8   7  -6      378.32      494.86     24.32 o 
  -8   7  -7     3848.00     4241.22     45.77 o 
  -8   7  -8      137.19      196.62     18.79 o 
  -8   7  -9     2495.16     2738.06     33.37 o 
  -8   7 -10      636.34      857.33     20.27 o 
  -8   7 -11     4649.83     5129.77     35.73 o 
  -8   7 -12      301.55      479.25     13.10 o 
  -8   8  12     1631.47     1516.48     13.51 o 
  -8   8  11     1278.25     1179.31     49.59 o 
  -8   8  10      448.64      360.23      8.90 o 
  -8   8   9     1703.63     1452.77     43.98 o 
  -8   8   8     1285.47     1032.02     93.02 o 
  -8   8   7      492.27      427.99     13.84 o 
  -8   8   6     3150.67     2608.17     27.24 o 
  -8   8   5      393.00      377.21     14.76 o 
  -8   8   4      204.69      195.89     13.26 o 
  -8   8   3      847.30      791.00     23.92 o 
  -8   8   2      222.99      192.07     15.76 o 
  -8   8   1      515.51      484.47     24.44 o 
  -8   8   0      158.15      131.80     13.41 o 
  -8   8  -1      214.05      209.52     13.87 o 
  -8   8  -2      168.67      152.60     42.85 o 
  -8   8  -3       43.44       26.48     10.22 o 
  -8   8  -4      538.63      596.94     24.06 o 
  -8   8  -5      732.76      959.08     27.17 o 
  -8   8  -6     2021.81     2201.13     33.77 o 
  -8   8  -7      485.14      523.81     21.12 o 
  -8   8  -8     1302.64     1486.58     25.77 o 
  -8   8  -9      480.84      506.80     16.78 o 
  -8   8 -10      985.34     1145.70     18.66 o 
  -8   8 -11      856.01     1010.90     15.16 o 
  -8   9  10      698.47      682.26     10.49 o 
  -8   9   9     1558.21     1202.78     49.20 o 
  -8   9   8     2788.15     2276.32    170.86 o 
  -8   9   7     2222.45     1774.16    131.30 o 
  -8   9   6     2441.47     2028.74     32.99 o 
  -8   9   5     4835.30     3973.61    193.14 o 
  -8   9   4     2408.80     2054.83     23.06 o 
  -8   9   3     2055.10     1818.35     22.14 o 
  -8   9   2     3620.20     3298.54     28.67 o 
  -8   9   1     1409.45     1294.62     18.73 o 
  -8   9   0     3217.54     2829.21     91.76 o 
  -8   9  -1     2646.14     2298.08     51.09 o 
  -8   9  -2     3477.74     2923.19    284.28 o 
  -8   9  -3     3875.15     3878.49     39.41 o 
  -8   9  -4     3221.61     3708.99     38.44 o 
  -8   9  -5     2840.35     3252.14     35.50 o 
  -8   9  -6     2875.23     3248.31     33.67 o 
  -8   9  -7     1344.25     1723.04     24.29 o 
  -8   9  -8     4494.23     4889.23     33.82 o 
  -8   9  -9     1818.47     2002.44     19.89 o 
  -8  10   6       11.73       11.04      5.09 o 
  -8  10   5      596.40      375.73      8.50 o 
  -8  10   4       80.87       53.85      6.36 o 
  -8  10   3     1909.83     1333.00     14.68 o 
  -8  10   2      265.33      189.04      7.69 o 
  -8  10   1      319.93      257.50      7.96 o 
  -8  10   0       90.50       52.77      5.58 o 
  -8  10  -1      383.41      294.30     12.33 o 
  -8  10  -2      362.41      412.69     13.89 o 
  -8  10  -3      269.23      250.63     13.09 o 
  -8  10  -4      280.58      300.05     13.10 o 
  -8  10  -5        3.57       14.15      9.90 o 
  -9  -9   6     2429.76     2416.20     19.41 o 
  -9  -9   5     3376.62     3392.11     23.64 o 
  -9  -9   4     3290.38     2879.68    177.03 o 
  -9  -9   3     1852.25     1690.27     15.90 o 
  -9  -9   2     6451.12     5860.77     28.73 o 
  -9  -9   1     1389.80     1340.95     15.13 o 
  -9  -9   0     2999.28     2777.09     20.84 o 
  -9  -9  -1     3120.39     2920.78     21.30 o 
  -9  -9  -2      936.30      890.11     12.74 o 
  -9  -9  -3     1909.29     1739.40     16.49 o 
  -9  -9  -4     2480.77     2161.73     17.52 o 
  -9  -9  -5      861.64      712.90     10.42 o 
  -9  -8  10     1743.28     1820.62     16.53 o 
  -9  -8   9      527.38      583.23     13.12 o 
  -9  -8   8      534.22      551.18    130.14 o 
  -9  -8   7      750.55      755.52    126.96 o 
  -9  -8   6      350.04      386.70     70.37 o 
  -9  -8   5     1016.89     1061.42    148.70 o 
  -9  -8   4     1457.18     1395.07     19.38 o 
  -9  -8   3      449.10      429.24     13.94 o 
  -9  -8   2     1360.29     1292.35     17.67 o 
  -9  -8   1      488.86      497.73     12.57 o 
  -9  -8   0      469.40      517.31     12.72 o 
  -9  -8  -1      501.08      534.32     13.28 o 
  -9  -8  -2     2293.29     2353.54     23.83 o 
  -9  -8  -3      324.92      328.53     11.75 o 
  -9  -8  -4     5374.74     5271.90     34.06 o 
  -9  -8  -5      715.12      691.35     14.05 o 
  -9  -8  -6     3953.42     3756.39     27.38 o 
  -9  -8  -7      746.81      705.39     12.88 o 
  -9  -8  -8     1912.94     1740.75     17.17 o 
  -9  -8  -9      857.68      926.19     12.86 o 
  -9  -7  12      226.69      280.92     10.30 o 
  -9  -7  11     4581.29     4866.21    352.80 o 
  -9  -7  10      207.48      253.66     12.91 o 
  -9  -7   9     6217.81     5892.63    980.26 o 
  -9  -7   8      769.95      799.20    140.64 o 
  -9  -7   7     7659.79     7189.45    216.68 o 
  -9  -7   6      235.81      252.26     14.01 o 
  -9  -7   5     8301.06     8312.61    730.85 o 
  -9  -7   4     1351.40     1408.40    194.96 o 
  -9  -7   3     4936.00     4749.98     37.27 o 
  -9  -7   2     2313.74     2177.95     24.81 o 
  -9  -7   1     3420.11     3481.85     30.87 o 
  -9  -7   0      699.71      672.95     16.40 o 
  -9  -7  -1    12292.27    12326.69     57.42 o 
  -9  -7  -2      988.02     1008.48     18.87 o 
  -9  -7  -3     7163.21     7544.39     45.75 o 
  -9  -7  -4     1709.44     1737.98     23.49 o 
  -9  -7  -5      702.86      796.69     17.18 o 
  -9  -7  -6     1509.42     1587.74     22.08 o 
  -9  -7  -7      952.08      902.70     17.46 o 
  -9  -7  -8     1204.76     1250.02     18.76 o 
  -9  -7  -9      758.45      695.80     14.02 o 
  -9  -7 -10     1231.64     1315.92     16.54 o 
   9  -7  11     1157.22     1363.12    217.54 o 
  -9  -6  13     1210.73     1270.33     30.59 o 
  -9  -6  12      632.88      664.82     32.21 o 
  -9  -6  11      608.32      770.16     40.00 o 
  -9  -6  10      531.61      531.35    125.11 o 
  -9  -6   9      877.41      985.39    167.22 o 
  -9  -6   8      579.08      591.76     96.31 o 
  -9  -6   7      982.59      953.82     26.99 o 
  -9  -6   6      650.88      813.58     25.27 o 
  -9  -6   5      918.74      899.58     48.54 o 
  -9  -6   4      850.84      842.92     19.11 o 
  -9  -6   3     1039.49      936.67    141.27 o 
  -9  -6   2     1356.39     1436.66     23.95 o 
  -9  -6   1     1821.96     1888.81     97.48 o 
  -9  -6   0     1361.64     1484.24     24.35 o 
  -9  -6  -1     1476.63     1652.08     57.74 o 
  -9  -6  -2     4096.93     4503.89     55.16 o 
  -9  -6  -3      444.91      544.91     26.24 o 
  -9  -6  -4     4379.46     5247.81     40.95 o 
  -9  -6  -5      931.94     1043.73     20.49 o 
  -9  -6  -6     3705.80     4020.02     36.51 o 
  -9  -6  -7     1687.21     1785.06     25.19 o 
  -9  -6  -8     4462.04     4527.84     37.24 o 
  -9  -6  -9     2775.19     2700.69     28.20 o 
  -9  -6 -10     2964.78     3066.53     28.10 o 
  -9  -6 -11     1509.25     1543.39     18.91 o 
   9  -6  12     3377.11     4136.42    344.70 o 
  -9  -6 -13     1670.12     1879.05     15.44 o 
  -9  -5  15     2690.91     2444.21     17.89 o 
  -9  -5  14     1156.81     1070.43     24.09 o 
  -9  -5  13     2468.86     2469.20    188.64 o 
  -9  -5  12     3869.18     4102.76    341.83 o 
  -9  -5  11     2746.05     3196.72    206.92 o 
  -9  -5  10     8169.78     9735.28    471.30 o 
  -9  -5   9     2391.60     2926.92    159.53 o 
  -9  -5   8     7191.29     9086.64    589.16 o 
  -9  -5   7     7151.28     8682.32    577.12 o 
  -9  -5   6     4450.52     5392.63    275.56 o 
  -9  -5   5     8660.80     8505.47    202.92 o 
  -9  -5   4     3287.81     3812.19    128.20 o 
  -9  -5   3     3130.18     3161.92    196.09 o 
  -9  -5   2    10447.54    10751.26    667.80 o 
  -9  -5   1     3704.74     3705.26     36.19 o 
  -9  -5   0     7586.60     7772.53    125.16 o 
  -9  -5  -1     4266.57     4574.80     98.66 o 
  -9  -5  -2     1754.44     1967.52     30.00 o 
  -9  -5  -3     3901.82     4323.09     41.66 o 
  -9  -5  -4     5817.06     6129.50    272.17 o 
  -9  -5  -5     2151.12     2159.59    162.28 o 
  -9  -5  -6     2651.01     3064.93    478.45 o 
  -9  -5  -7     2925.31     3293.60    573.17 o 
  -9  -5  -8      840.02      845.06     18.44 o 
  -9  -5  -9     3797.14     3773.63     32.34 o 
  -9  -5 -10     1782.84     1675.73     21.40 o 
  -9  -5 -11      747.67      855.11     15.11 o 
  -9  -5 -12      570.49      601.60     12.04 o 
   9  -5  13      561.11      548.94     11.66 o 
   9  -5  14      563.60      502.11      9.47 o 
  -9  -4  16     1015.65     1062.44     13.96 o 
  -9  -4  15     1583.82     1572.77     25.68 o 
  -9  -4  14      490.97      566.36     46.57 o 
  -9  -4  13     2652.17     2919.54    262.55 o 
  -9  -4  12     1020.05     1186.09     28.55 o 
  -9  -4  11      854.17      947.40     18.76 o 
  -9  -4  10     1559.53     1475.76     77.22 o 
  -9  -4   9       53.25       60.47     12.77 o 
  -9  -4   8     2083.40     2066.88     29.15 o 
  -9  -4   7     1396.93     1658.60     27.70 o 
  -9  -4   6     1330.27     1358.77     24.34 o 
  -9  -4   5      181.13      198.31     16.23 o 
  -9  -4   4     1027.90     1229.12     24.25 o 
  -9  -4   3      386.77      365.17     15.25 o 
  -9  -4   2     1052.41     1270.40     24.61 o 
  -9  -4   1     3369.94     3739.51     40.85 o 
  -9  -4   0      646.73      674.48     46.90 o 
  -9  -4  -1     4939.91     5337.96    150.20 o 
  -9  -4  -2       81.15       80.01     12.42 o 
  -9  -4  -3     3077.86     3184.46     65.94 o 
  -9  -4  -4      907.18      950.42     22.55 o 
  -9  -4  -5     5945.75     6436.64    394.87 o 
  -9  -4  -6      638.34      664.55     93.50 o 
  -9  -4  -7     9231.16    10380.96   1254.00 o 
  -9  -4  -8      234.19      212.10     37.56 o 
  -9  -4  -9     8126.08     8690.11   1617.08 o 
  -9  -4 -10      184.96      207.15     12.33 o 
  -9  -4 -11     4780.13     4784.15     34.73 o 
  -9  -4 -12      708.32      763.23     14.95 o 
  -9  -4 -13     2587.06     2935.00    475.59 o 
   9  -4  14      646.53      693.88     69.85 o 
   9  -4  15     5333.63     6149.79     22.04 o 
  -9  -3  16     4064.37     3558.23     23.27 o 
  -9  -3  15      245.44      238.03     19.05 o 
  -9  -3  14     3469.01     3554.15     36.44 o 
  -9  -3  13      209.59      210.62     14.02 o 
  -9  -3  12     5694.81     7004.60    215.36 o 
  -9  -3  11      116.49      133.84     14.49 o 
  -9  -3  10    13749.05    15738.56    126.74 o 
  -9  -3   9      660.43      729.93     20.54 o 
  -9  -3   8    10378.49    12154.23     76.86 o 
  -9  -3   7     3288.44     3199.18     54.16 o 
  -9  -3   6     8875.03     8323.27     73.60 o 
  -9  -3   5     2850.91     3127.68     33.39 o 
  -9  -3   4    23436.93    23172.47    532.30 o 
  -9  -3   3      906.59      883.76     19.48 o 
  -9  -3   2    18510.38    19072.23    172.34 o 
  -9  -3   1     1360.41     1501.89    102.92 o 
  -9  -3   0     6790.58     7053.81    142.83 o 
  -9  -3  -1     4156.31     4239.21    224.54 o 
  -9  -3  -2     2601.71     2527.62     29.87 o 
  -9  -3  -3     4466.22     4545.32    369.21 o 
  -9  -3  -4     5982.67     6170.05    289.54 o 
  -9  -3  -5     1673.90     1889.59    399.61 o 
  -9  -3  -6    13423.87    13709.46    984.35 o 
  -9  -3  -7     3707.63     4030.72    508.53 o 
  -9  -3  -8     1617.19     1601.47    190.82 o 
  -9  -3  -9     2730.67     3275.46    548.45 o 
  -9  -3 -10       98.72       93.68     11.65 o 
  -9  -3 -11     1087.98     1322.13     21.22 o 
  -9  -3 -12      203.49      221.23     11.22 o 
   9  -3  13      661.54      613.46    202.21 o 
   9  -3  14      298.72      309.76     47.71 o 
   9  -3  15      935.85      915.44    196.69 o 
  -9  -2  15     1661.11     1603.44    129.79 o 
  -9  -2  14      807.92      896.91     28.40 o 
  -9  -2  13     1459.21     1600.42     23.58 o 
  -9  -2  12      744.20      807.10     19.75 o 
  -9  -2  11     1395.49     1584.21     24.81 o 
  -9  -2  10     1936.29     1786.27     26.65 o 
  -9  -2   9      197.73      217.78     14.98 o 
  -9  -2   8     1123.69     1081.59     23.15 o 
  -9  -2   7     1001.09      999.15     21.88 o 
  -9  -2   6       96.23      104.67     12.92 o 
  -9  -2   5     1856.61     1787.00     28.71 o 
  -9  -2   4     2835.60     2881.98    115.88 o 
  -9  -2   3     2283.66     2438.61     39.45 o 
  -9  -2   2      473.75      508.41     18.26 o 
  -9  -2   1     1850.90     1962.68     82.30 o 
   9  -2   0      559.14      521.66     19.56 o 
  -9  -2  -1     1313.31     1393.57     27.87 o 
  -9  -2  -2     3666.15     3784.02    250.50 o 
  -9  -2  -3     3689.55     3984.79    214.36 o 
  -9  -2  -4     8722.95     8690.76     48.24 o 
  -9  -2  -5      499.21      543.42     15.59 o 
  -9  -2  -6     3721.10     3631.39     34.06 o 
  -9  -2  -7     5281.57     5328.90     41.99 o 
  -9  -2  -8     1040.09     1208.93    122.91 o 
  -9  -2  -9     8202.19     8646.06   1081.03 o 
  -9  -2 -10     1663.74     1791.91     26.30 o 
  -9  -2 -11     2659.62     2670.35     30.08 o 
  -9  -2 -12     3724.50     3737.96     33.08 o 
   9  -2  13     3477.17     3950.72    542.71 o 
   9  -2  14     4121.72     4511.34    647.78 o 
   9  -2  15     3649.01     4191.21    351.13 o 
  -9  -2 -16     1167.35     1164.74     11.42 o 
  -9  -1  16      735.51      716.47     10.63 o 
  -9  -1  15     6753.31     7360.27     33.17 o 
  -9  -1  14      436.61      486.74     25.03 o 
  -9  -1  13    10550.51    11849.74    714.96 o 
  -9  -1  12     2327.27     2677.07    107.32 o 
  -9  -1  11     6208.80     7405.26    449.97 o 
  -9  -1  10     5487.14     4494.57     44.53 o 
  -9  -1   9     6502.94     5781.36    341.82 o 
  -9  -1   8     2873.76     3389.86     98.44 o 
  -9  -1   7    16688.33    15544.18    852.41 o 
  -9  -1   6     1447.55     1562.51     27.02 o 
  -9  -1   5    12566.26    11837.44     79.61 o 
  -9  -1   4     4219.86     4084.37     64.73 o 
  -9  -1   3     8488.55     8270.72     66.71 o 
  -9  -1   2     5218.99     4662.46    128.46 o 
  -9  -1   1    11800.37    11376.71    273.61 o 
  -9  -1   0     9692.84     9086.55     97.75 o 
  -9  -1  -1    12203.08    11754.57    121.89 o 
  -9  -1  -2     5957.36     5903.92    238.84 o 
  -9  -1  -3    14154.47    15196.43    411.55 o 
  -9  -1  -4     2518.31     2743.29     67.43 o 
  -9  -1  -5     2819.56     2855.20     29.12 o 
  -9  -1  -6     3502.54     3563.11     33.51 o 
  -9  -1  -7     1270.08     1274.35     22.72 o 
  -9  -1  -8     1267.92     1347.45     23.74 o 
  -9  -1  -9     4100.97     3898.88     37.75 o 
  -9  -1 -10     1255.78     1293.32     24.06 o 
  -9  -1 -11     1068.28     1129.35     22.14 o 
   9  -1  12     2656.81     2427.32    538.60 o 
   9  -1  13      201.54      227.10     15.61 o 
   9  -1  14     1300.90     1310.69    275.73 o 
   9  -1  15      318.03      365.58     16.31 o 
  -9  -1 -16      437.45      479.40      9.59 o 
  -9   0  16     2742.28     2722.72     17.91 o 
  -9   0 -14     1456.87      617.96     13.27 o 
  -9   0  14     2226.13     2374.41    270.47 o 
  -9   0 -12     4155.33     2337.94     52.77 o 
  -9   0  12      331.71      354.79     19.83 o 
  -9   0 -10     3830.14     1992.92    126.70 o 
  -9   0  10       86.66      101.61     15.73 o 
  -9   0  -8     1072.06      512.97     22.25 o 
  -9   0   8     2307.27     1961.97    121.86 o 
  -9   0  -6     3228.40     1590.62     32.11 o 
  -9   0   6       54.24       87.77     14.30 o 
  -9   0  -4     1163.01      583.77     30.94 o 
  -9   0   4     2038.95     2348.44     38.67 o 
  -9   0  -2      695.98      322.25     22.74 o 
  -9   0   2     1139.48     1458.58     41.87 o 
  -9   0   0     3478.39     1632.67     30.94 o 
  -9   0   0     9240.10     8497.74    374.80 o 
  -9   0   2      428.95      238.42     51.56 o 
  -9   0  -2     1848.82     1866.99     47.64 o 
  -9   0   4      767.55      440.43     18.22 o 
  -9   0  -4     3089.47     3184.11     39.01 o 
  -9   0   6       20.42       10.28     25.15 o 
  -9   0  -6     8576.02     9044.93    376.36 o 
  -9   0   8      868.56      484.29     84.13 o 
  -9   0  -8     2847.86     2986.33    335.58 o 
  -9   0  10       32.62       41.87     12.52 o 
  -9   0 -10    10174.50     9575.67     57.74 o 
  -9   0  12      124.87       68.29     13.37 o 
   9   0  12    11038.34    12808.56   1723.81 o 
   9   0 -14      838.02      423.85    119.39 o 
   9   0  14     3870.07     4719.57    681.53 o 
   9   0 -16     1032.32      520.44     84.29 o 
  -9   0 -16     3171.27     3097.79     19.80 o 
  -9   1  16      735.51      739.98     10.81 o 
  -9   1  15     6753.30     7721.45     35.17 o 
  -9   1  14      436.62      484.12     26.18 o 
  -9   1  13    10550.50    11452.88   2036.12 o 
  -9   1  12     2327.26     2400.96    452.27 o 
  -9   1  11     6208.77     5341.64     47.56 o 
  -9   1  10     5487.16     6094.63    136.53 o 
  -9   1   9     6502.94     7490.67    280.62 o 
  -9   1   8     2873.77     3062.41    318.67 o 
  -9   1   7    16688.30    17013.05   1626.68 o 
  -9   1   6     1447.54     1480.54     23.06 o 
  -9   1   5    12566.26    11311.38    110.82 o 
  -9   1   4     4219.86     3714.41     47.64 o 
  -9   1   3     8488.55     7807.25    102.10 o 
  -9   1   2     5218.99     5446.12     39.90 o 
  -9   1   1    11800.37    10557.47    147.61 o 
  -9   1   0     9692.84     8868.54     67.90 o 
  -9   1  -1    12203.08    13376.98    150.36 o 
  -9   1  -2     5957.36     6385.73     46.89 o 
  -9   1  -3    14154.48    14133.18    445.83 o 
  -9   1  -4     2518.31     2441.52    119.83 o 
  -9   1  -5     2819.56     2880.66    226.20 o 
  -9   1  -6     3502.54     3982.78    934.09 o 
  -9   1  -7     1270.08     1398.20    177.47 o 
  -9   1  -8     1267.92     1528.04    312.06 o 
  -9   1  -9     4100.96     4280.35    726.19 o 
  -9   1 -10     1255.78     1454.92    218.86 o 
  -9   1 -11     1068.29     1152.67     22.74 o 
  -9   1 -12     2656.81     3084.20     32.32 o 
  -9   1 -13      201.54      245.11     12.83 o 
  -9   1 -14     1300.90     1689.24     21.12 o 
  -9   1 -15      318.03      359.73     10.96 o 
  -9   1 -16      437.45      445.95      9.77 o 
  -9   2  16     2477.64     2484.92     16.84 o 
  -9   2  15     1661.10     1691.54     18.25 o 
  -9   2  14      807.92      813.16    111.43 o 
  -9   2  13     1459.21     1560.99     41.09 o 
  -9   2  12      744.20      761.58     18.92 o 
  -9   2  11     1395.49     1456.62    117.37 o 
  -9   2  10     1936.29     1770.75     63.74 o 
  -9   2   9      197.73      175.00     15.46 o 
  -9   2   8     1123.69     1014.90     38.22 o 
  -9   2   7     1001.09      991.22     22.59 o 
  -9   2   6       96.23      110.98     12.02 o 
  -9   2   5     1856.61     1755.06     26.13 o 
  -9   2   4     2835.60     2691.70    136.76 o 
  -9   2   3     2283.66     2252.48     64.04 o 
  -9   2   2      473.75      521.68     17.38 o 
  -9   2   1     1850.90     1972.43     40.51 o 
  -9   2   0      559.14      543.71     17.77 o 
  -9   2  -1     1313.31     1441.30     30.50 o 
  -9   2  -2     3666.15     3775.60    151.32 o 
  -9   2  -3     3689.55     3720.27     84.58 o 
  -9   2  -4     8722.95     9139.68    576.83 o 
  -9   2  -5      499.20      620.40     22.88 o 
  -9   2  -6     3721.10     3642.07    294.03 o 
  -9   2  -7     5281.56     5526.88    661.46 o 
  -9   2  -8     1040.09     1209.39    169.23 o 
  -9   2  -9     8202.20     8345.71   1169.96 o 
  -9   2 -10     1663.75     1975.96    266.84 o 
  -9   2 -11     2659.62     2959.14    285.85 o 
  -9   2 -12     3724.49     3862.63     34.54 o 
  -9   2 -13     3477.17     3654.02     31.46 o 
  -9   2 -14     4121.72     4282.42     30.47 o 
  -9   2 -15     3649.01     3756.66     24.64 o 
  -9   3  15      245.44      259.85      9.73 o 
  -9   3  14     3469.01     4092.39     28.25 o 
  -9   3  13      209.59      241.78     12.58 o 
  -9   3  12     5694.81     6944.55     42.60 o 
  -9   3  11      116.48      123.33     51.49 o 
  -9   3  10    13749.07    13187.05   2993.50 o 
  -9   3   9      660.43      622.57    101.22 o 
  -9   3   8    10378.49    11046.55    767.62 o 
  -9   3   7     3288.43     3484.19     36.29 o 
  -9   3   6     8875.04     8313.35    183.27 o 
  -9   3   5     2850.90     2854.96     64.37 o 
  -9   3   4    23436.94    22646.54    928.22 o 
  -9   3   3      906.59      950.48     40.35 o 
  -9   3   2    18510.39    19263.23     86.21 o 
  -9   3   1     1360.41     1492.07     90.68 o 
  -9   3   0     6790.58     7204.33    147.87 o 
  -9   3  -1     4156.31     4796.20    308.68 o 
  -9   3  -2     2601.72     2625.47    285.26 o 
  -9   3  -3     4466.22     5289.98    867.12 o 
  -9   3  -4     5982.69     6610.99    390.93 o 
  -9   3  -5     1673.90     2011.53    429.18 o 
  -9   3  -6    13423.88    14345.92     77.28 o 
  -9   3  -7     3707.64     4695.73     45.64 o 
  -9   3  -8     1617.19     1801.55     31.19 o 
  -9   3  -9     2730.67     3224.85    660.99 o 
  -9   3 -10       98.73       97.97     14.37 o 
  -9   3 -11     1087.98     1394.24    104.36 o 
  -9   3 -12      203.49      242.92     13.23 o 
  -9   3 -13      661.54      825.01     16.15 o 
  -9   3 -14      298.72      288.76     10.06 o 
  -9   3 -15      935.85     1027.37     12.39 o 
  -9   4  15     1583.83     1830.63     15.43 o 
  -9   4  14      490.97      469.44     11.95 o 
  -9   4  13     2652.18     3117.68     26.20 o 
  -9   4  12     1020.05      938.28     17.96 o 
  -9   4  11      854.17      907.04     19.03 o 
  -9   4  10     1559.53     1381.85     58.00 o 
  -9   4   9       53.25       47.55      9.69 o 
  -9   4   8     2083.41     2222.52     44.57 o 
  -9   4   7     1396.93     1436.83     56.49 o 
  -9   4   6     1330.27     1352.71    105.13 o 
  -9   4   5      181.13      143.30     13.54 o 
  -9   4   4     1027.90     1069.62     21.60 o 
  -9   4   3      386.78      380.80     34.86 o 
  -9   4   2     1052.41     1124.56     76.33 o 
  -9   4   1     3369.94     3658.41    275.95 o 
  -9   4   0      646.73      719.58     48.44 o 
  -9   4  -1     4939.91     5277.36    465.63 o 
  -9   4  -2       81.15       90.59     36.53 o 
  -9   4  -3     3077.85     3322.74    257.74 o 
  -9   4  -4      907.18      950.33     70.05 o 
  -9   4  -5     5945.76     6981.69    224.36 o 
  -9   4  -6      638.34      823.02     26.59 o 
  -9   4  -7     9231.14    11597.90     72.02 o 
  -9   4  -8      234.19      261.10     20.69 o 
  -9   4  -9     8126.09    10308.83     64.23 o 
  -9   4 -10      184.95      294.62     18.63 o 
  -9   4 -11     4780.14     6513.80     46.12 o 
  -9   4 -12      708.31     1031.07     20.45 o 
  -9   4 -13     2587.07     3398.25     27.34 o 
  -9   5  14     1156.81     1358.15     14.63 o 
  -9   5  13     2468.86     2773.28     22.60 o 
  -9   5  12     3869.19     4296.79     30.17 o 
  -9   5  11     2746.08     3078.66     28.46 o 
  -9   5  10     8169.75     9598.94     46.55 o 
  -9   5   9     2391.60     2581.14     24.87 o 
  -9   5   8     7191.29     7734.42    657.36 o 
  -9   5   7     7151.28     7134.02    434.06 o 
  -9   5   6     4450.53     4523.86     86.67 o 
  -9   5   5     8660.81     8005.14    279.73 o 
  -9   5   4     3287.81     3330.33    114.83 o 
  -9   5   3     3130.18     3078.67    146.29 o 
  -9   5   2    10447.54    10709.78    763.80 o 
  -9   5   1     3704.74     3891.90    539.10 o 
  -9   5   0     7586.61     7957.11    773.21 o 
  -9   5  -1     4266.57     4839.10    146.27 o 
  -9   5  -2     1754.44     1945.79     28.79 o 
  -9   5  -3     3901.82     4437.58     45.32 o 
  -9   5  -4     5817.06     6848.87    412.11 o 
  -9   5  -5     2151.12     2498.47    335.45 o 
  -9   5  -6     2651.01     3949.60     46.35 o 
  -9   5  -7     2925.31     4294.67     47.09 o 
  -9   5  -8      840.02     1425.14     30.65 o 
  -9   5  -9     3797.15     5630.56     48.74 o 
  -9   5 -10     1782.85     2420.29     32.19 o 
  -9   5 -11      747.67     1143.41     22.35 o 
  -9   5 -12      570.49      794.29     17.64 o 
  -9   5 -13      561.11      681.77     13.88 o 
  -9   6  13     1210.73     1257.57     14.13 o 
  -9   6  12      632.88      617.89     12.79 o 
  -9   6  11      608.32      556.26     14.09 o 
  -9   6  10      531.60      501.97     13.42 o 
  -9   6   9      877.42      886.96     42.08 o 
  -9   6   8      579.08      597.50     26.69 o 
  -9   6   7      982.59     1018.27     56.24 o 
  -9   6   6      650.88      681.16     17.59 o 
  -9   6   5      918.74     1053.04    153.47 o 
  -9   6   4      850.84      797.82     72.48 o 
  -9   6   3     1039.49     1073.66    191.56 o 
  -9   6   2     1356.40     1443.21    163.54 o 
  -9   6   1     1821.96     1909.74    190.83 o 
  -9   6   0     1361.64     1371.21     29.98 o 
  -9   6  -1     1476.63     1536.36     57.40 o 
  -9   6  -2     4096.93     4134.32    197.35 o 
  -9   6  -3      444.91      564.10     27.18 o 
  -9   6  -4     4379.46     5634.37    261.61 o 
  -9   6  -5      931.94     1145.25     22.43 o 
  -9   6  -6     3705.80     4674.11     48.60 o 
  -9   6  -7     1687.21     2121.14     34.69 o 
  -9   6  -8     4462.03     5817.25     49.08 o 
  -9   6  -9     2775.20     3704.66     37.88 o 
  -9   6 -10     2964.78     4132.38     36.34 o 
  -9   6 -11     1509.26     1999.18     24.17 o 
  -9   6 -12     3377.11     4424.14     28.23 o 
  -9   7  12      226.68      221.42      8.13 o 
  -9   7  11     4581.30     5178.07     27.92 o 
  -9   7  10      207.47      235.73      9.16 o 
  -9   7   9     6217.80     6545.65    174.04 o 
  -9   7   8      769.96      829.36     61.06 o 
  -9   7   7     7659.77     7517.06    858.22 o 
  -9   7   6      235.81      243.62     16.64 o 
  -9   7   5     8301.07     7836.49    359.48 o 
  -9   7   4     1351.39     1447.98     22.42 o 
  -9   7   3     4936.01     5135.63     39.64 o 
  -9   7   2     2313.74     2660.44     29.51 o 
  -9   7   1     3420.12     3564.30    424.33 o 
  -9   7   0      699.71      726.20     74.90 o 
  -9   7  -1    12292.28    11544.79    172.66 o 
  -9   7  -2      988.02      986.49    105.98 o 
  -9   7  -3     7163.23     7276.72    180.21 o 
  -9   7  -4     1709.44     2145.69    514.40 o 
  -9   7  -5      702.86      958.70     26.35 o 
  -9   7  -6     1509.42     2514.90     35.10 o 
  -9   7  -7      952.08     1227.76     26.17 o 
  -9   7  -8     1204.76     1934.86     28.66 o 
  -9   7  -9      758.45     1000.22     20.99 o 
  -9   7 -10     1231.64     1803.80     22.70 o 
  -9   7 -11     1157.22     1474.63     17.32 o 
  -9   8  10     1743.28     1974.63     16.23 o 
  -9   8   9      527.37      496.83     28.51 o 
  -9   8   8      534.23      601.38     12.24 o 
  -9   8   7      750.55      759.94     13.41 o 
  -9   8   6      350.04      364.43     11.73 o 
  -9   8   5     1016.89      872.83     16.07 o 
  -9   8   4     1457.18     1395.97     20.07 o 
  -9   8   3      449.10      482.24     14.20 o 
  -9   8   2     1360.29     1421.76     20.55 o 
  -9   8   1      488.86      541.82     14.55 o 
  -9   8   0      469.40      547.73     14.13 o 
  -9   8  -1      501.08      591.03     16.06 o 
  -9   8  -2     2293.29     2196.80     34.66 o 
  -9   8  -3      324.92      339.74     23.94 o 
  -9   8  -4     5374.75     5297.52    342.83 o 
  -9   8  -5      715.12      771.21    133.00 o 
  -9   8  -6     3953.42     4060.56    738.13 o 
  -9   8  -7      746.80      781.93    212.72 o 
  -9   8  -8     1912.94     2022.55    574.52 o 
  -9   8  -9      857.69     1147.42     17.36 o 
  -9   9   7     4003.36     4024.00     48.23 o 
  -9   9   6     2429.76     2214.14     89.14 o 
  -9   9   5     3376.61     2864.79     21.14 o 
  -9   9   4     3290.39     2835.55     22.04 o 
  -9   9   3     1852.25     1746.39     18.24 o 
  -9   9   2     6451.12     6166.38     32.12 o 
  -9   9   1     1389.81     1401.61     16.50 o 
  -9   9   0     2999.28     3058.67     22.22 o 
  -9   9  -1     3120.39     3265.98     21.88 o 
  -9   9  -2      936.30      879.56     16.42 o 
  -9   9  -3     1909.29     1985.61     22.71 o 
  -9   9  -4     2480.78     2697.51     25.62 o 
  -9   9  -5      861.65     1064.75     17.68 o 
  -9   9  -6     2275.34     2802.32     23.73 o 
 -10  -8   6     3862.44     3180.58     21.87 o 
 -10  -8   5     2069.64     1880.85     18.29 o 
 -10  -8   4     2739.12     2570.28     20.90 o 
 -10  -8   3     2337.02     2125.49     19.51 o 
 -10  -8   2     1675.62     1501.79     16.88 o 
 -10  -8   1     1793.90     1655.95     17.63 o 
 -10  -8   0     2734.70     2593.87     21.71 o 
 -10  -8  -1     1842.27     1622.48     17.72 o 
 -10  -8  -2     4265.07     4182.52     26.92 o 
 -10  -8  -3     2303.35     2002.58     18.89 o 
 -10  -8  -4     4692.26     4592.78     27.85 o 
 -10  -8  -5     1392.61     1478.96     16.98 o 
 -10  -8  -6     1596.18     1346.46     14.32 o 
 -10  -7   8      502.95      447.36     31.55 o 
 -10  -7   7     4827.64     4715.78    807.26 o 
 -10  -7   6      350.71      339.30     12.34 o 
 -10  -7   5     1213.28     1189.21     16.96 o 
 -10  -7   4      148.16      121.56      8.46 o 
 -10  -7   3      324.85      321.54     11.08 o 
 -10  -7   2      265.16      223.19      9.85 o 
 -10  -7   1      264.82      312.09     11.19 o 
 -10  -7   0       66.35       74.72      9.28 o 
 -10  -7  -1      589.81      640.13     14.31 o 
 -10  -7  -2       74.86       71.18      9.50 o 
 -10  -7  -3       87.70       71.50      8.42 o 
 -10  -7  -4      476.78      495.27     13.29 o 
 -10  -7  -5     1448.80     1472.67     19.89 o 
 -10  -7  -6     1010.53     1307.32     20.39 o 
 -10  -7  -7      176.68      180.11     11.45 o 
 -10  -7  -8     1542.08     1836.57     20.35 o 
 -10  -7  -9      377.73      368.78     10.34 o 
 -10  -6  11     1251.56     1319.82     15.90 o 
 -10  -6  10      190.93      153.07     10.68 o 
 -10  -6   9     1089.42     1077.91    179.14 o 
 -10  -6   8     3265.38     3271.58    638.17 o 
 -10  -6   7      322.38      429.78     40.78 o 
 -10  -6   6     6088.35     6251.30   1412.79 o 
 -10  -6   5      919.60      876.70     18.45 o 
 -10  -6   4     2625.48     2647.15    503.79 o 
 -10  -6   3     2426.93     2229.27     53.47 o 
 -10  -6   2     3467.44     3529.76    594.29 o 
 -10  -6   1     1898.18     1862.74     43.14 o 
 -10  -6   0     8098.41     7835.01     45.70 o 
 -10  -6  -1     1698.50     1627.78     22.51 o 
 -10  -6  -2     9377.07     9587.89     51.05 o 
 -10  -6  -3     1226.73     1216.36     20.06 o 
 -10  -6  -4     4784.62     4984.45     37.14 o 
 -10  -6  -5     2210.84     2092.72     25.11 o 
 -10  -6  -6     1580.95     1799.30     23.75 o 
 -10  -6  -7     1180.17     1441.04     22.76 o 
 -10  -6  -8     2629.39     2590.59     25.00 o 
 -10  -6  -9      155.05      141.98     10.36 o 
 -10  -6 -10     4703.12     4386.77     26.30 o 
  10  -6  11      537.13      581.44     10.95 o 
 -10  -5  13     1516.75     1291.53     12.85 o 
 -10  -5  12     6810.48     6409.71     31.16 o 
 -10  -5  11     1383.03     1397.80     19.10 o 
 -10  -5  10     2527.53     2261.57    420.30 o 
 -10  -5   9     1716.32     1906.23     98.87 o 
 -10  -5   8      636.53      738.20     18.87 o 
 -10  -5   7      372.20      496.79     36.43 o 
 -10  -5   6     3709.84     4143.09   1059.60 o 
 -10  -5   5      381.46      435.41    113.82 o 
 -10  -5   4     3588.69     3880.90    751.13 o 
 -10  -5   3       12.44       18.04     12.05 o 
 -10  -5   2      625.08      935.61     66.20 o 
 -10  -5   1      153.29      157.01     20.87 o 
 -10  -5   0       84.56       97.45     14.02 o 
 -10  -5  -1      177.46      253.63     19.18 o 
 -10  -5  -2       26.09       49.70     12.16 o 
 -10  -5  -3      885.81     1032.50    222.54 o 
 -10  -5  -4      436.66      541.43     79.58 o 
 -10  -5  -5     1287.48     1394.12    348.50 o 
 -10  -5  -6       87.68      132.98     21.81 o 
 -10  -5  -7     1006.69     1008.44     19.71 o 
 -10  -5  -8     2881.48     2828.03     29.48 o 
 -10  -5  -9      683.01      825.15     18.84 o 
 -10  -5 -10     1642.24     1707.24     21.02 o 
 -10  -5 -11     2140.05     2793.68     24.29 o 
  10  -5  12      393.68      298.08     10.53 o 
 -10  -4  14      181.77      141.16      6.76 o 
 -10  -4  13      247.35      221.97     12.22 o 
 -10  -4  12      708.65      749.83     17.02 o 
 -10  -4  11     1410.68     1429.03     50.63 o 
 -10  -4  10      636.13      557.26     16.79 o 
 -10  -4   9     4332.29     4938.80     39.72 o 
 -10  -4   8     1818.31     1678.39     89.57 o 
 -10  -4   7     1937.08     2265.08     73.64 o 
 -10  -4   6     1732.09     1923.21     28.04 o 
 -10  -4   5     4529.40     6141.68    294.72 o 
 -10  -4   4     2704.26     3119.38     42.82 o 
 -10  -4   3    12564.87    14745.17    777.53 o 
 -10  -4   2     1321.16     1229.04     96.48 o 
 -10  -4   1     9078.89    11300.04    383.55 o 
 -10  -4   0     1993.59     2069.88    142.86 o 
 -10  -4  -1     4747.25     6154.01    440.64 o 
 -10  -4  -2     2928.45     3062.91    238.77 o 
 -10  -4  -3     3222.67     3559.95    647.89 o 
 -10  -4  -4     1380.17     1492.51     84.42 o 
 -10  -4  -5     5977.38     6544.58     44.70 o 
 -10  -4  -6     2997.53     3264.18    216.80 o 
 -10  -4  -7     9423.93    10060.95    629.80 o 
 -10  -4  -8     1229.04     1574.94     26.05 o 
 -10  -4  -9     3240.47     3038.11    154.22 o 
 -10  -4 -10      309.17      421.89     63.50 o 
 -10  -4 -11     1658.46     1776.04     83.06 o 
  10  -4  12      266.33      281.89     13.03 o 
  10  -4  13     1967.12     2112.16     15.63 o 
 -10  -3  14     3178.51     2674.54     19.79 o 
 -10  -3  13      973.75      841.48     17.08 o 
 -10  -3  12     6568.16     7062.94    651.77 o 
 -10  -3  11      682.13      664.86     17.62 o 
 -10  -3  10     4078.46     4407.62     42.97 o 
 -10  -3   9      953.50     1025.04     35.51 o 
 -10  -3   8     2918.32     3491.85    122.93 o 
 -10  -3   7      461.36      477.47     43.93 o 
 -10  -3   6      882.69     1196.27     24.82 o 
 -10  -3   5        6.41       10.38     12.13 o 
 -10  -3   4     1758.74     1733.87     32.78 o 
 -10  -3   3      721.81      697.31     46.75 o 
 -10  -3   2     3813.24     3823.75    255.97 o 
 -10  -3   1      602.71      637.59     86.98 o 
 -10  -3   0      117.36      127.40     13.40 o 
 -10  -3  -1      879.61      943.46     93.16 o 
 -10  -3  -2      137.34      141.87     13.57 o 
 -10  -3  -3      521.45      587.32     67.94 o 
 -10  -3  -4       20.28        5.56     18.25 o 
 -10  -3  -5      220.18      246.35     14.17 o 
 -10  -3  -6     1019.35      911.57     32.99 o 
 -10  -3  -7      659.07      890.71     29.22 o 
 -10  -3  -8     2146.22     2204.08    121.53 o 
 -10  -3  -9      769.59      980.41     21.25 o 
 -10  -3 -10     2616.93     2535.70    162.99 o 
 -10  -3 -11     1336.53     1876.97     94.51 o 
  10  -3  12      978.13      893.45     22.46 o 
  10  -3  13      716.10      760.66    236.96 o 
 -10  -3 -14     2239.33     2123.71     15.77 o 
 -10  -2  14     1212.80     1054.28     14.54 o 
 -10  -2  13      311.70      257.59     13.32 o 
 -10  -2  12      972.08      992.61     66.12 o 
 -10  -2  11     2262.83     2435.52     71.81 o 
 -10  -2  10      750.73      690.70     33.34 o 
 -10  -2   9     3579.27     3806.49     35.19 o 
 -10  -2   8      983.18     1055.95     22.90 o 
 -10  -2   7     3731.23     2875.12    274.85 o 
 -10  -2   6     6721.79     5851.45    312.84 o 
 -10  -2   5     2416.43     2719.26     76.03 o 
 -10  -2   4     5136.11     4527.64    287.01 o 
 -10  -2   3     6788.47     6774.03    484.87 o 
 -10  -2   2     3314.52     3715.67    317.11 o 
 -10  -2   1    10157.67    10184.01    827.30 o 
 -10  -2   0     3937.03     4046.61    435.65 o 
 -10  -2  -1     3284.30     3385.82    449.07 o 
 -10  -2  -2     3088.65     3567.27    521.87 o 
 -10  -2  -3     7554.92     7995.42    453.98 o 
 -10  -2  -4     4608.42     4928.99     84.78 o 
 -10  -2  -5     8899.09     9268.15     56.73 o 
 -10  -2  -6     3176.15     3144.70     37.02 o 
 -10  -2  -7     3631.11     3982.43    246.53 o 
 -10  -2  -8     2577.17     2770.32     57.94 o 
 -10  -2  -9     2908.91     2826.41     46.90 o 
 -10  -2 -10     2638.32     2735.55     28.96 o 
 -10  -2 -11     1528.51     1585.14     21.87 o 
  10  -2  12      615.83      692.54     63.94 o 
  10  -2  13     2111.33     2339.50     62.60 o 
 -10  -2 -14      169.29      173.53      9.20 o 
 -10  -1  15     5426.56     4693.83     22.09 o 
 -10  -1  14     1653.61     1396.02     16.69 o 
 -10  -1  13     2566.13     2833.59     23.93 o 
 -10  -1  12     1603.02     1603.60     28.94 o 
 -10  -1  11     3226.99     3223.65     34.92 o 
 -10  -1  10      240.80      301.41     43.90 o 
 -10  -1   9     6049.33     3562.97    226.81 o 
 -10  -1   8      450.22      316.07     49.68 o 
 -10  -1   7     4394.06     3695.15    474.74 o 
 -10  -1   6     1155.94     1024.75     60.17 o 
 -10  -1   5     2885.36     2554.06     48.96 o 
 -10  -1   4     1313.11     1220.51    118.21 o 
 -10  -1   3       51.48       65.03     11.82 o 
 -10  -1   2      399.34      446.90     65.07 o 
 -10  -1   1      688.62      730.72    127.02 o 
 -10  -1   0     1218.47     1119.37    153.31 o 
 -10  -1  -1     1170.24     1328.28    134.99 o 
 -10  -1  -2       36.89       37.26      8.15 o 
 -10  -1  -3      979.64     1023.51    127.70 o 
 -10  -1  -4      925.32     1141.06     91.46 o 
 -10  -1  -5      823.25      866.13     18.90 o 
 -10  -1  -6      881.19     1068.00     22.06 o 
 -10  -1  -7      227.47      183.57     13.35 o 
 -10  -1  -8     1924.59     2159.53     28.29 o 
 -10  -1  -9      220.46      181.28     26.17 o 
 -10  -1 -10     1269.92     1263.05     27.51 o 
 -10  -1 -11     2345.34     2137.04     25.09 o 
  10  -1  12      568.29      600.09    198.54 o 
  10  -1  13     4076.69     3937.95     97.03 o 
 -10  -1 -14     1430.19     1786.02     18.40 o 
 -10   0 -14      163.73       42.77      8.14 o 
 -10   0  14      858.70      852.53     14.37 o 
 -10   0 -12     1212.65      482.08     14.20 o 
 -10   0  12      751.80      874.84     18.15 o 
 -10   0 -10     2090.50      921.35     19.76 o 
 -10   0  10     3208.11     3068.47   1524.88 o 
 -10   0  -8     2200.37     1095.52     65.04 o 
 -10   0   8     4193.94     2753.03    205.60 o 
 -10   0  -6     1826.03      963.97     26.45 o 
 -10   0   6     6137.97     5455.38     47.48 o 
 -10   0  -4     2666.23     1396.80     89.73 o 
 -10   0   4     5512.51     6115.79   1226.23 o 
 -10   0  -2     9930.96     5545.46    423.27 o 
 -10   0   2     1492.22     1684.20     29.02 o 
 -10   0   0     5723.50     3452.38     40.44 o 
 -10   0   0    15204.09    18681.40     87.21 o 
 -10   0   2      561.74      423.26     21.27 o 
 -10   0  -2    26380.92    32866.52    115.82 o 
 -10   0   4     2075.15     1317.24     65.93 o 
 -10   0  -4     7082.65     8161.03    998.83 o 
 -10   0   6     2310.61     1467.84    104.69 o 
 -10   0  -6     4850.72     5242.08    467.40 o 
 -10   0   8     1578.79      919.46     47.80 o 
 -10   0  -8     5845.13     5652.76     41.45 o 
 -10   0  10     1207.68      634.40     18.10 o 
 -10   0 -10     5553.27     5319.31     39.83 o 
 -10   0  12      283.01      167.66     13.02 o 
 -10   0 -12     3221.32     3131.55     27.77 o 
 -10   0  14      323.25      231.71     11.80 o 
 -10   0 -14      434.94      486.20     11.16 o 
 -10   1  15     5426.56     4667.77     22.23 o 
 -10   1  14     1653.62     1423.17     17.27 o 
 -10   1  13     2566.13     3006.96     25.77 o 
 -10   1  12     1603.02     1792.13     23.28 o 
 -10   1  11     3226.98     4000.99     34.18 o 
 -10   1  10      240.81      269.06    123.99 o 
 -10   1   9     6049.32     6773.07   2628.13 o 
 -10   1   8      450.22      432.29    172.79 o 
 -10   1   7     4394.04     4634.08   1943.94 o 
 -10   1   6     1155.94     1232.41    130.54 o 
 -10   1   5     2885.36     2715.02    249.43 o 
 -10   1   4     1313.11     1195.65     45.22 o 
 -10   1   3       51.48       41.22     15.45 o 
 -10   1   2      399.34      503.75     19.60 o 
 -10   1   1      688.62      820.05     22.19 o 
 -10   1   0     1218.46     1235.61     25.83 o 
 -10   1  -1     1170.24     1717.10     30.85 o 
 -10   1  -2       36.89       34.73     16.02 o 
 -10   1  -3      979.64     1006.83    157.00 o 
 -10   1  -4      925.32     1115.45    150.48 o 
 -10   1  -5      823.26      823.56     19.61 o 
 -10   1  -6      881.19     1072.26     49.05 o 
 -10   1  -7      227.47      190.42     30.10 o 
 -10   1  -8     1924.60     2324.93     32.91 o 
 -10   1  -9      220.46      193.22     61.85 o 
 -10   1 -10     1269.92     1329.74    266.22 o 
 -10   1 -11     2345.34     2119.97     25.24 o 
 -10   1 -12      568.29      709.86     16.80 o 
 -10   1 -13     4076.69     3861.18     27.27 o 
 -10   1 -14     1430.19     1654.00     17.05 o 
 -10   2  15      123.40       67.61      7.68 o 
 -10   2  14     1212.80     1137.89     15.61 o 
 -10   2  13      311.71      256.71     12.93 o 
 -10   2  12      972.09     1141.83     19.81 o 
 -10   2  11     2262.84     2801.55     29.37 o 
 -10   2  10      750.73      713.33     62.65 o 
 -10   2   9     3579.27     3750.33   1371.02 o 
 -10   2   8      983.18      997.10    184.35 o 
 -10   2   7     3731.24     3390.78    379.65 o 
 -10   2   6     6721.79     7396.22    429.01 o 
 -10   2   5     2416.44     2497.92     30.34 o 
 -10   2   4     5136.11     5272.06    219.56 o 
 -10   2   3     6788.48     7719.51    106.57 o 
 -10   2   2     3314.51     3638.62    215.19 o 
 -10   2   1    10157.67    12052.54    234.59 o 
 -10   2   0     3937.03     4851.81     44.47 o 
 -10   2  -1     3284.30     4041.75    275.51 o 
 -10   2  -2     3088.65     4229.30     42.47 o 
 -10   2  -3     7554.92     8803.73   1053.40 o 
 -10   2  -4     4608.42     5557.75    758.49 o 
 -10   2  -5     8899.09    10073.84     64.73 o 
 -10   2  -6     3176.16     3689.89     41.56 o 
 -10   2  -7     3631.11     4477.69     44.50 o 
 -10   2  -8     2577.18     2777.17    333.15 o 
 -10   2  -9     2908.92     2909.11    572.14 o 
 -10   2 -10     2638.32     2708.96    508.82 o 
 -10   2 -11     1528.50     1406.87     19.71 o 
 -10   2 -12      615.83      683.67    169.11 o 
 -10   2 -13     2111.33     2133.47     19.37 o 
 -10   3  14     3200.70     3139.34     20.87 o 
 -10   3  13      973.74     1042.61     16.33 o 
 -10   3  12     6568.16     8226.08     41.57 o 
 -10   3  11      682.12      710.13     18.22 o 
 -10   3  10     4078.47     4102.73   1813.86 o 
 -10   3   9      953.50      833.49    320.51 o 
 -10   3   8     2918.32     3257.21    550.46 o 
 -10   3   7      461.36      457.22     31.92 o 
 -10   3   6      882.69      933.49     93.57 o 
 -10   3   5        6.41       30.36     12.90 o 
 -10   3   4     1758.74     1844.43     28.14 o 
 -10   3   3      721.81      832.25     21.46 o 
 -10   3   2     3813.25     4430.07    393.06 o 
 -10   3   1      602.71      784.40     31.73 o 
 -10   3   0      117.36      164.38     16.97 o 
 -10   3  -1      879.61     1161.47     52.75 o 
 -10   3  -2      137.34      196.17     18.07 o 
 -10   3  -3      521.44      692.87     22.38 o 
 -10   3  -4       20.28        2.51     20.83 o 
 -10   3  -5      220.18      300.92     21.62 o 
 -10   3  -6     1019.35     1016.30     28.05 o 
 -10   3  -7      659.07      871.61     25.33 o 
 -10   3  -8     2146.23     2474.22     34.52 o 
 -10   3  -9      769.59      969.60     22.98 o 
 -10   3 -10     2616.93     2842.17     32.13 o 
 -10   4  14      545.58      443.91      9.60 o 
 -10   4  13      247.35      315.27     11.37 o 
 -10   4  12      708.65      778.06     16.06 o 
 -10   4  11     1410.67     1719.52     22.09 o 
 -10   4  10      636.13      497.57    147.29 o 
 -10   4   9     4332.29     3859.24    906.27 o 
 -10   4   8     1818.31     1902.04     23.79 o 
 -10   4   7     1937.08     2204.11    194.38 o 
 -10   4   6     1732.09     1982.84     73.38 o 
 -10   4   5     4529.40     4810.68    343.10 o 
 -10   4   4     2704.27     2490.21     66.34 o 
 -10   4   3    12564.85    13153.63    555.39 o 
 -10   4   2     1321.16     1567.81    161.33 o 
 -10   4   1     9078.90    11253.65    993.03 o 
 -10   4   0     1993.59     2553.05     33.62 o 
 -10   4  -1     4747.25     6152.90    541.30 o 
 -10   4  -2     2928.45     3828.93     66.06 o 
 -10   4  -3     3222.67     4065.48    189.02 o 
 -10   4  -4     1380.17     1676.85    235.80 o 
 -10   4  -5     5977.39     7481.27     58.74 o 
 -10   4  -6     2997.53     3636.97     42.73 o 
 -10   4  -7     9423.96    12194.07     70.15 o 
 -10   4  -8     1229.04     1689.54     29.86 o 
 -10   4  -9     3240.48     3809.89     37.90 o 
 -10   4 -10      309.18      412.54     18.93 o 
 -10   4 -11     1658.47     1903.46     24.39 o 
 -10   5  13     1537.12     1532.17     14.40 o 
 -10   5  12     6810.48     8004.30     34.34 o 
 -10   5  11     1383.05     1550.42     19.47 o 
 -10   5  10     2527.53     3206.16     27.65 o 
 -10   5   9     1716.33     1857.46    283.37 o 
 -10   5   8      636.53      723.29     77.00 o 
 -10   5   7      372.20      455.42     51.11 o 
 -10   5   6     3709.85     4328.27    381.99 o 
 -10   5   5      381.47      465.36     17.36 o 
 -10   5   4     3588.69     3595.57     34.66 o 
 -10   5   3       12.44       27.40     13.49 o 
 -10   5   2      625.09      870.57     99.05 o 
 -10   5   1      153.29      164.63     49.55 o 
 -10   5   0       84.56      107.38     15.31 o 
 -10   5  -1      177.46      241.96     16.86 o 
 -10   5  -2       26.09       37.82     16.04 o 
 -10   5  -3      885.80     1133.91     30.00 o 
 -10   5  -4      436.66      566.95     20.49 o 
 -10   5  -5     1287.48     1807.09     32.88 o 
 -10   5  -6       87.68      131.98     21.16 o 
 -10   5  -7     1006.69     1255.74     28.23 o 
 -10   5  -8     2881.48     3509.40     38.02 o 
 -10   5  -9      683.01      910.72     22.92 o 
 -10   5 -10     1642.23     1879.10     25.27 o 
 -10   5 -11     2140.04     2617.08     24.92 o 
 -10   5 -12      393.68      435.78     13.38 o 
 -10   6  12      744.93      722.69     10.92 o 
 -10   6  11     1251.56     1170.02     15.22 o 
 -10   6  10      167.69      116.12      5.21 o 
 -10   6  10      190.93      209.13     11.61 o 
 -10   6   9     1089.42     1103.31    151.13 o 
 -10   6   8     3265.38     3743.55    614.21 o 
 -10   6   7      322.38      368.40     14.00 o 
 -10   6   6     6088.36     6845.45    648.07 o 
 -10   6   5      919.60     1042.40     66.48 o 
 -10   6   4     2625.48     2489.42     30.02 o 
 -10   6   3     2426.93     2456.27     27.66 o 
 -10   6   2     3467.44     3844.92    599.63 o 
 -10   6   1     1898.18     2318.55    129.60 o 
 -10   6   0     8098.42     9937.07   1029.79 o 
 -10   6  -1     1698.50     2214.34    202.55 o 
 -10   6  -2     9377.08    11823.08    902.95 o 
 -10   6  -3     1226.73     1535.27     24.59 o 
 -10   6  -4     4784.62     5563.10     41.36 o 
 -10   6  -5     2210.84     2951.86    317.17 o 
 -10   6  -6     1580.95     2014.38     65.91 o 
 -10   6  -7     1180.18     1531.39    299.05 o 
 -10   6  -8     2629.39     3482.65     34.54 o 
 -10   6  -9      155.05      163.56     15.08 o 
 -10   6 -10     4703.13     5554.69     82.55 o 
 -10   6 -11      537.13      633.79     60.48 o 
 -10   7  10      777.56      911.93     12.14 o 
 -10   7   9     6178.81     6268.64   1097.31 o 
 -10   7   8      502.94      594.01     92.22 o 
 -10   7   7     4827.65     5650.02    656.81 o 
 -10   7   6      350.71      360.92     12.96 o 
 -10   7   5     1213.29     1383.03     72.13 o 
 -10   7   4      148.16      143.13     14.33 o 
 -10   7   3      324.86      368.07     62.50 o 
 -10   7   2      265.16      321.86     14.57 o 
 -10   7   1      264.82      369.74     61.63 o 
 -10   7   0       66.35       90.91     21.12 o 
 -10   7  -1      589.82      804.82     64.71 o 
 -10   7  -2       74.86      110.53     13.74 o 
 -10   7  -3       87.70       93.71     14.07 o 
 -10   7  -4      476.78      588.99     96.54 o 
 -10   7  -5     1448.80     1630.08     24.99 o 
 -10   7  -6     1010.53     1224.67    407.37 o 
 -10   7  -7      176.68      177.74     30.35 o 
 -10   7  -8     1542.08     1760.32    502.49 o 
 -10   7  -9      377.73      378.01     49.80 o 
 -10   8   7      685.02      608.93     10.23 o 
 -10   8   6     3862.43     4010.65    274.66 o 
 -10   8   5     2069.64     1961.22     84.94 o 
 -10   8   4     2739.12     2575.05    280.92 o 
 -10   8   3     2337.02     2510.76     22.68 o 
 -10   8   2     1675.61     1901.40     20.61 o 
 -10   8   1     1793.90     2162.16     21.73 o 
 -10   8   0     2734.70     3514.35     26.31 o 
 -10   8  -1     1842.28     2195.98     20.89 o 
 -10   8  -2     4265.08     5063.48     27.71 o 
 -10   8  -3     2303.36     2305.71     23.19 o 
 -10   8  -4     4692.26     4669.39    182.74 o 
 -10   8  -5     1392.61     1794.01     21.31 o 
 -10   8  -6     1596.19     1769.79     19.82 o 
 -11  -7   6      360.02      350.57     10.29 o 
 -11  -7   5     1458.33     1203.50     17.62 o 
 -11  -7   4      731.78      780.55     13.31 o 
 -11  -7   3      325.93      293.85      9.71 o 
 -11  -7   2      576.86      639.10     13.25 o 
 -11  -7   1      396.22      358.24     15.02 o 
 -11  -7   0      583.20      551.56     12.13 o 
 -11  -7  -1     2955.92     3055.71     24.04 o 
 -11  -7  -2      281.32      358.47     11.35 o 
 -11  -7  -3     3851.69     3989.55     26.28 o 
 -11  -7  -4      281.49      347.20     11.03 o 
 -11  -7  -5     1641.78     1490.28     15.31 o 
 -11  -6   8     4342.58     3707.26     26.55 o 
 -11  -6   7       70.64       61.83      9.61 o 
 -11  -6   6     2610.07     2272.79     24.69 o 
 -11  -6   5      224.60      178.03     12.45 o 
 -11  -6   4      383.82      345.49     14.95 o 
 -11  -6   3      530.73      461.79     12.16 o 
 -11  -6   2      668.54      667.56     21.31 o 
 -11  -6   1      388.12      377.35     11.86 o 
 -11  -6   0     1436.42     1460.61     18.96 o 
 -11  -6  -1      133.98      190.51     12.00 o 
 -11  -6  -2      985.41     1064.84     17.88 o 
 -11  -6  -3      109.90       98.14     11.36 o 
 -11  -6  -4       49.98       49.69     10.89 o 
 -11  -6  -5      616.10      728.67     16.27 o 
 -11  -6  -6       50.18       27.59      8.43 o 
 -11  -6  -7      948.02     1123.06     16.96 o 
 -11  -6  -8      165.14      147.15      9.58 o 
 -11  -5   9      183.71      167.08     11.39 o 
 -11  -5   8      304.92      278.96     13.05 o 
 -11  -5   7      403.70      350.95     81.83 o 
 -11  -5   6      218.12      216.07     47.63 o 
 -11  -5   5      263.99      252.34     14.11 o 
 -11  -5   4      502.19      517.20    113.49 o 
 -11  -5   3      758.36      746.81     57.14 o 
 -11  -5   2     1777.00     1767.47    298.11 o 
 -11  -5   1     1229.47     1208.29    128.08 o 
 -11  -5   0     1677.72     1891.70    118.68 o 
 -11  -5  -1     1378.01     1756.47    101.64 o 
 -11  -5  -2      376.30      427.46     20.32 o 
 -11  -5  -3     2534.05     3024.43    141.25 o 
 -11  -5  -4      788.98      878.85     63.75 o 
 -11  -5  -5     1043.82     1183.35     19.03 o 
 -11  -5  -6     1547.77     1682.60     21.23 o 
 -11  -5  -7     1027.32     1087.76     17.71 o 
 -11  -5  -8      945.40      955.67     16.34 o 
 -11  -5  -9     1919.10     1850.82     16.67 o 
 -11  -4  10      206.81      220.92      8.69 o 
 -11  -4   9     2138.99     1883.85    263.89 o 
 -11  -4   8      378.56      308.99     46.25 o 
 -11  -4   7      652.34      591.28     95.69 o 
 -11  -4   6      443.32      427.58     18.09 o 
 -11  -4   5     3292.78     3449.24    436.47 o 
 -11  -4   4      142.32      146.93     13.68 o 
 -11  -4   3     3148.49     3435.44     57.14 o 
 -11  -4   2       44.34       35.28     11.00 o 
 -11  -4   1      485.84      538.57     21.74 o 
 -11  -4   0      175.42      158.62     12.46 o 
 -11  -4  -1       44.97       69.79     17.18 o 
 -11  -4  -2      606.56      546.41    111.50 o 
 -11  -4  -3      373.34      389.37     16.99 o 
 -11  -4  -4      628.23      841.01     80.95 o 
 -11  -4  -5      901.14     1000.47     29.23 o 
 -11  -4  -6      168.45      196.61     15.84 o 
 -11  -4  -7      165.56      165.88     13.09 o 
 -11  -4  -7      230.95      252.79     14.13 o 
 -11  -4  -8      409.73      512.28     15.64 o 
 -11  -4  -9     1226.84     1328.90     18.00 o 
 -11  -4 -10       11.16       26.77      5.65 o 
 -11  -3  11       44.62       41.28      6.46 o 
 -11  -3  10       99.24       87.13      8.71 o 
 -11  -3  10      106.53      120.35     11.27 o 
 -11  -3   9      516.10      348.98     36.25 o 
 -11  -3   8       17.11       16.75     11.79 o 
 -11  -3   7      836.27      635.58     18.20 o 
 -11  -3   6      182.74      177.41     15.39 o 
 -11  -3   5        3.86       11.47      9.43 o 
 -11  -3   5      380.28      344.92     17.82 o 
 -11  -3   4     1501.44     1195.26     62.85 o 
 -11  -3   3      181.02      144.50     17.56 o 
 -11  -3   2     2115.55     2372.91     33.73 o 
 -11  -3   1      304.08      311.92     23.99 o 
 -11  -3   0     1564.11     1721.15     75.70 o 
 -11  -3  -1      457.80      475.23     22.08 o 
 -11  -3  -2      811.14      913.31     21.66 o 
 -11  -3  -3      320.60      382.53     43.31 o 
 -11  -3  -4     2000.61     2420.21     42.68 o 
 -11  -3  -5       37.74       51.79     14.90 o 
 -11  -3  -6     4364.70     5061.76    134.32 o 
 -11  -3  -7        4.63       24.67     12.37 o 
 -11  -3  -7        7.69       18.28     11.87 o 
 -11  -3  -8     2740.85     2838.95     28.07 o 
 -11  -3  -8     2740.89     2728.20    143.70 o 
 -11  -3  -9       38.75       30.46      9.10 o 
 -11  -3  -9       57.43       53.83     11.76 o 
 -11  -3 -10     1153.35     1181.26     17.54 o 
  11  -3  11        8.72        4.30      5.70 o 
 -11  -2  13     1132.75      990.78     11.02 o 
 -11  -2  12      529.11      493.40     10.03 o 
 -11  -2  11     2670.63     2228.63     18.09 o 
 -11  -2  11     2693.64     2536.49     22.26 o 
 -11  -2  10      729.10      627.72     13.49 o 
 -11  -2  10      815.46      716.68     15.83 o 
 -11  -2   9     1287.83     1231.66     20.21 o 
 -11  -2   8     2036.92     1962.13     75.40 o 
 -11  -2   7      398.23      337.45     17.53 o 
 -11  -2   6     1430.04     1171.98     57.58 o 
 -11  -2   5     2298.77     1960.43     23.90 o 
 -11  -2   5     2308.16     1985.85     44.56 o 
 -11  -2   4       99.24       87.91     11.69 o 
 -11  -2   4      138.58      143.58     13.72 o 
 -11  -2   3     2535.89     2703.84    109.16 o 
 -11  -2   2      179.06      204.99     17.83 o 
 -11  -2   1      855.42      959.83     22.19 o 
 -11  -2   0      726.53      814.29     20.47 o 
 -11  -2  -1       76.25       98.13     11.21 o 
 -11  -2  -2      756.13      793.61     27.52 o 
 -11  -2  -3      227.66      271.89     15.36 o 
 -11  -2  -4      482.61      562.51     18.75 o 
 -11  -2  -5      369.53      436.39     23.51 o 
 -11  -2  -6       75.92       77.36     15.50 o 
 -11  -2  -7      365.07      371.53     16.41 o 
 -11  -2  -7      735.53      805.93     18.83 o 
 -11  -2  -8      114.29      104.51     12.04 o 
 -11  -2  -8      352.64      344.49     15.44 o 
 -11  -2  -9      458.84      420.65     12.77 o 
 -11  -2  -9      596.08      567.47     16.19 o 
 -11  -2 -10      624.94      694.83     16.20 o 
  11  -2  11      214.76      182.34     13.56 o 
 -11  -2 -12      846.86      882.96     11.71 o 
 -11  -1  14      907.96      707.57      8.31 o 
 -11  -1  13        1.28       -2.14      5.35 o 
 -11  -1  12       57.90       33.47      6.74 o 
 -11  -1  11      413.87      348.47     10.35 o 
 -11  -1  11      487.23      456.97     13.79 o 
 -11  -1  10      193.66      160.51     10.53 o 
 -11  -1  10      575.85      415.40     14.90 o 
 -11  -1   9      316.94      266.06     14.96 o 
 -11  -1   8      516.08      425.64     19.12 o 
 -11  -1   7      521.35      418.32     17.94 o 
 -11  -1   6      288.20      313.91     18.76 o 
 -11  -1   5     1198.26     1028.48     45.50 o 
 -11  -1   4       12.34       45.41     10.87 o 
 -11  -1   4      727.41      716.57     20.47 o 
 -11  -1   3      447.31      470.56     15.87 o 
 -11  -1   2     1575.00     1666.57     24.42 o 
 -11  -1   1      551.09      677.62     21.44 o 
 -11  -1   0      887.03     1048.46     24.28 o 
 -11  -1  -1     3141.78     4029.76     40.97 o 
 -11  -1  -2      162.63      199.89     18.19 o 
 -11  -1  -3     3801.38     4197.64    113.31 o 
 -11  -1  -4      543.15      691.69     17.07 o 
 -11  -1  -5     1493.68     1573.59     21.51 o 
 -11  -1  -6      977.92      997.68     18.38 o 
 -11  -1  -7     1063.86     1086.48     71.61 o 
 -11  -1  -8      859.35      837.09     18.22 o 
 -11  -1  -8      888.56      846.76     17.63 o 
 -11  -1  -9     2030.51     1983.86     22.68 o 
 -11  -1  -9     2066.96     1968.54     23.43 o 
 -11  -1 -10      467.63      448.06     14.95 o 
 -11  -1 -11     2450.26     2483.77     21.65 o 
 -11  -1 -12      270.77      296.34      8.55 o 
 -11   0  14     4045.64     3262.40     16.44 o 
 -11   0  12     1872.70     1665.47     16.85 o 
 -11   0 -10       25.51       -6.39     11.15 o 
 -11   0  10     1112.13     1194.19     20.01 o 
 -11   0  -8       19.82       -0.25     17.22 o 
 -11   0   8     5450.31     5256.17    927.29 o 
 -11   0  -6       47.03       27.27     15.93 o 
 -11   0   6     2783.38     2663.69     36.90 o 
 -11   0  -4      111.83       41.98     20.55 o 
 -11   0   4      361.16      373.18     32.03 o 
 -11   0  -2      328.90      208.98     16.26 o 
 -11   0   2     1068.57     1193.01     25.32 o 
 -11   0   0      703.56      417.48     19.18 o 
 -11   0   0     1868.95     2404.01     34.25 o 
 -11   0   2      402.26      251.52     19.21 o 
 -11   0  -2      873.70     1181.35     26.45 o 
 -11   0   4      135.96       69.75     18.29 o 
 -11   0  -4      297.07      366.01     38.78 o 
 -11   0   6     1047.79      556.50     23.00 o 
 -11   0  -6      124.92      119.44     19.83 o 
 -11   0   8     2051.74     1129.10     19.35 o 
 -11   0  -8       52.65       48.88     12.13 o 
 -11   0  10      418.66      226.31     13.02 o 
 -11   0 -10       67.77       38.08      8.31 o 
 -11   0 -10       67.77       66.90     11.57 o 
 -11   0 -12     1046.75     1015.00     12.98 o 
 -11   1  14      907.96      702.94      8.32 o 
 -11   1  13        1.28       -0.29      5.47 o 
 -11   1  12       57.90       41.00      7.33 o 
 -11   1  11      487.23      467.17     14.77 o 
 -11   1  10      575.85      452.01     16.22 o 
 -11   1   9      316.94      267.96     17.88 o 
 -11   1   8      516.08      444.69     19.58 o 
 -11   1   7      521.35      433.81     19.37 o 
 -11   1   6      288.20      276.71     53.58 o 
 -11   1   5     1198.26     1121.91     89.34 o 
 -11   1   4      727.41      815.65     46.28 o 
 -11   1   3      447.31      453.69     18.05 o 
 -11   1   2     1575.00     1757.14     29.71 o 
 -11   1   1      551.09      661.20     22.73 o 
 -11   1   0      887.03     1237.08     27.55 o 
 -11   1  -1     3141.78     4362.39     45.07 o 
 -11   1  -2      162.63      260.76     20.70 o 
 -11   1  -3     3801.38     5023.83     48.23 o 
 -11   1  -4      543.15      806.71     25.45 o 
 -11   1  -5     1493.68     1702.91     30.76 o 
 -11   1  -6      977.92     1085.37     26.07 o 
 -11   1  -7     1063.86     1043.79     78.98 o 
 -11   1  -8      888.56      851.47     69.02 o 
 -11   1  -9     2030.51     2358.94     25.88 o 
 -11   1  -9     2066.97     1902.58     21.02 o 
 -11   1 -10      389.72      339.65     10.37 o 
 -11   1 -10      467.62      418.33     12.94 o 
 -11   1 -11     2450.27     2374.66     19.77 o 
 -11   1 -12      270.77      266.97      7.71 o 
 -11   2  13     1132.76     1026.30     11.56 o 
 -11   2  12      529.11      524.32     10.97 o 
 -11   2  11     2693.65     2735.63     24.59 o 
 -11   2  10      815.46      819.46     18.05 o 
 -11   2   9     1287.83     1244.65    253.19 o 
 -11   2   8     2036.91     1970.45    356.13 o 
 -11   2   7      398.23      368.19     24.80 o 
 -11   2   6     1410.45     1156.15     18.55 o 
 -11   2   6     1430.04     1355.62     56.69 o 
 -11   2   5     2308.17     2016.25     79.84 o 
 -11   2   4      138.58      154.92     16.16 o 
 -11   2   3     2535.89     2456.07    257.39 o 
 -11   2   2      179.06      157.12     27.60 o 
 -11   2   1      855.42      913.74     58.58 o 
 -11   2   0      726.53      922.34     25.17 o 
 -11   2  -1       76.25      214.76     20.30 o 
 -11   2  -2      756.13     1007.85     27.26 o 
 -11   2  -3      208.98      244.28     15.34 o 
 -11   2  -3      227.66      329.16     20.71 o 
 -11   2  -4       49.93       28.27     13.78 o 
 -11   2  -4      482.61      603.96     23.98 o 
 -11   2  -5      369.53      409.57     72.69 o 
 -11   2  -6       75.92       81.48     24.55 o 
 -11   2  -7      735.53      786.22     24.87 o 
 -11   2  -8      352.64      403.50     20.64 o 
 -11   2  -9      596.08      644.23     20.53 o 
 -11   2 -10      122.27      113.19     10.70 o 
 -11   3  13       21.65       23.37      4.84 o 
 -11   3  12      184.11      185.80      7.77 o 
 -11   3  11      260.13      235.37     12.06 o 
 -11   3  10      106.53       96.84     12.96 o 
 -11   3   9      516.10      439.34     51.52 o 
 -11   3   8       17.11        9.05     14.45 o 
 -11   3   7       15.27       51.90      8.42 o 
 -11   3   7      836.26      776.03     19.64 o 
 -11   3   6      182.08      134.24     10.10 o 
 -11   3   6      182.74      182.44     37.93 o 
 -11   3   5      380.28      356.53     17.53 o 
 -11   3   4     1501.44     1237.56     25.20 o 
 -11   3   3      181.02      181.98     51.36 o 
 -11   3   2     2115.55     2231.49     30.44 o 
 -11   3   1      304.08      326.34     57.02 o 
 -11   3   0     1564.11     1830.76    207.67 o 
 -11   3  -1      457.80      516.29    103.76 o 
 -11   3  -2      811.14     1102.33     26.93 o 
 -11   3  -3       39.39       45.91     13.55 o 
 -11   3  -3      320.60      403.96     22.01 o 
 -11   3  -4     2000.61     2274.20    349.59 o 
 -11   3  -5       37.74       46.21     21.72 o 
 -11   3  -6     4364.71     5034.77     45.50 o 
 -11   3  -7        7.69       28.23     17.23 o 
 -11   3  -8     2740.89     3149.41     95.46 o 
 -11   3  -9       57.43       78.87     16.41 o 
 -11   3 -10     1144.95     1327.73     20.25 o 
 -11   3 -11        8.72       14.50      7.35 o 
 -11   4  12      183.57      182.94      6.74 o 
 -11   4  11     3916.77     3674.29     22.93 o 
 -11   4  10      430.40      419.27     13.93 o 
 -11   4   9     2139.00     2267.63     24.14 o 
 -11   4   8      347.39      291.52      9.09 o 
 -11   4   8      378.56      335.24     72.91 o 
 -11   4   7      643.43      545.21     12.37 o 
 -11   4   7      652.34      558.14    103.51 o 
 -11   4   6      283.76      270.59     11.29 o 
 -11   4   6      443.32      410.62     26.59 o 
 -11   4   5     3292.78     3025.50     76.20 o 
 -11   4   4      142.32      138.23     14.93 o 
 -11   4   3     3148.49     3073.81    107.90 o 
 -11   4   2       44.34       35.44     14.35 o 
 -11   4   1      485.84      561.15     19.63 o 
 -11   4   0      175.42      184.62     49.21 o 
 -11   4  -1       44.97       23.37     18.15 o 
 -11   4  -2      606.56      803.94     24.05 o 
 -11   4  -3      359.28      307.98     16.49 o 
 -11   4  -3      373.34      480.24     20.68 o 
 -11   4  -4      628.23      711.13    169.90 o 
 -11   4  -5      901.14     1011.50    123.43 o 
 -11   4  -6      168.45      186.35     18.67 o 
 -11   4  -7      230.95      253.11     18.66 o 
 -11   4  -8      409.73      425.20     18.25 o 
 -11   4  -9     1226.84     1448.23     24.96 o 
 -11   4 -10       11.16       19.27      9.60 o 
 -11   5  11      225.52      206.73      6.86 o 
 -11   5  10      778.75      665.65     13.24 o 
 -11   5   9      183.71      133.63     11.50 o 
 -11   5   8      115.65       88.38      6.46 o 
 -11   5   8      304.91      288.43     13.93 o 
 -11   5   7      116.50      110.24      8.16 o 
 -11   5   7      403.70      345.72     49.75 o 
 -11   5   6       22.44       26.68      8.28 o 
 -11   5   6      218.12      194.38     13.26 o 
 -11   5   5      263.99      213.30     13.89 o 
 -11   5   4      502.19      491.93     15.84 o 
 -11   5   3      758.36      699.25     24.41 o 
 -11   5   2     1777.00     1861.62     62.77 o 
 -11   5   1     1229.47     1263.87     23.29 o 
 -11   5   0     1677.72     1721.98     29.79 o 
 -11   5  -1     1378.01     1692.23    238.48 o 
 -11   5  -2      376.30      407.92     62.71 o 
 -11   5  -3     2529.13     2403.85     28.03 o 
 -11   5  -3     2534.06     3227.92     35.71 o 
 -11   5  -4      788.98      861.61    180.83 o 
 -11   5  -5     1043.82     1283.91    156.36 o 
 -11   5  -6     1547.77     1857.51    125.82 o 
 -11   5  -7     1027.32     1216.80     42.59 o 
 -11   5  -8      945.40     1098.01     41.29 o 
 -11   5  -9     1997.69     2280.62     26.34 o 
 -11   6   9      265.13      254.45      9.66 o 
 -11   6   8     4317.09     3357.76     18.66 o 
 -11   6   8     4342.58     4664.93     26.10 o 
 -11   6   7       63.44       45.88      6.38 o 
 -11   6   7       70.64       78.30     10.92 o 
 -11   6   6     2585.72     2201.48     20.32 o 
 -11   6   6     2610.08     2436.32     22.27 o 
 -11   6   5      224.60      173.60     16.12 o 
 -11   6   4      383.83      286.11     18.14 o 
 -11   6   3      530.73      479.80     14.80 o 
 -11   6   2      668.54      748.76     23.58 o 
 -11   6   1      388.12      434.74     15.58 o 
 -11   6   0     1436.42     1723.57     87.60 o 
 -11   6  -1      133.98      126.70     13.64 o 
 -11   6  -2      985.41     1125.07     20.76 o 
 -11   6  -3       39.04       38.84     10.58 o 
 -11   6  -3      109.90      117.69     14.73 o 
 -11   6  -4       49.98       42.41     18.68 o 
 -11   6  -5      616.10      644.57     18.08 o 
 -11   6  -6       50.18       28.87     16.95 o 
 -11   6  -7      948.01     1012.86    159.48 o 
 -11   6  -8      119.47      120.06      9.56 o 
 -11   6  -8      165.14      135.59     12.93 o 
 -11   7   6       52.87       58.73      5.94 o 
 -11   7   5     1458.33     1170.15     15.38 o 
 -11   7   4      731.78      536.36     12.81 o 
 -11   7   3      325.93      246.98     11.86 o 
 -11   7   2      576.87      465.57     13.48 o 
 -11   7   1      396.22      373.04     13.47 o 
 -11   7   0      583.20      558.69     66.58 o 
 -11   7  -1     2955.92     3153.85     23.79 o 
 -11   7  -2      281.32      306.63     12.42 o 
 -11   7  -3     3851.69     4311.14     28.84 o 
 -11   7  -4      281.49      255.27     11.61 o 
 -11   7  -5     1641.78     1704.34     19.25 o 
 -12  -6   4      270.86      272.48      9.28 o 
 -12  -6   3      562.21      599.34     11.63 o 
 -12  -6   2       85.39      124.58      8.48 o 
 -12  -6   1      517.52      554.65     10.99 o 
 -12  -6   0      568.74      608.43     11.58 o 
 -12  -6  -1      223.89      316.61      9.88 o 
 -12  -6  -2     1992.88     2021.45     17.70 o 
 -12  -6  -3      262.39      297.38      9.32 o 
 -12  -5   7     2197.62     1905.73     19.20 o 
 -12  -5   6      735.94      705.09     13.73 o 
 -12  -5   5     2004.74     1712.75     18.72 o 
 -12  -5   4     2832.42     2689.81     23.03 o 
 -12  -5   4     3085.78     2948.61     26.83 o 
 -12  -5   3     1046.85      901.99     15.53 o 
 -12  -5   3     1284.67     1555.19     18.66 o 
 -12  -5   2     3113.25     3346.39     25.75 o 
 -12  -5   1     1542.82     1813.75     19.89 o 
 -12  -5   0      951.39     1179.82     16.68 o 
 -12  -5  -1     2026.64     2246.06     22.05 o 
 -12  -5  -2     1460.54     1709.48     19.28 o 
 -12  -5  -3     1879.20     2068.28     20.60 o 
 -12  -5  -4     1536.94     1537.44     17.74 o 
 -12  -5  -5      653.51      625.04     12.57 o 
 -12  -4   8      241.52      239.92      8.94 o 
 -12  -4   7       10.68       18.19      8.30 o 
 -12  -4   7       26.62       11.23     10.27 o 
 -12  -4   6       24.74       26.22      9.57 o 
 -12  -4   6      649.47      685.94     13.99 o 
 -12  -4   5       11.64        4.17     10.01 o 
 -12  -4   5       90.88       89.71      8.81 o 
 -12  -4   4       10.57       18.07     10.60 o 
 -12  -4   4      104.48       97.65      9.71 o 
 -12  -4   3      442.69      384.11     13.69 o 
 -12  -4   3      459.60      449.79     14.82 o 
 -12  -4   2        9.01        0.38     10.46 o 
 -12  -4   2      149.83      181.11     10.09 o 
 -12  -4   1     1849.10     1742.97     44.77 o 
 -12  -4   1     1865.67     1872.31     26.23 o 
 -12  -4   0       88.07       91.76     11.38 o 
 -12  -4   0      436.11      657.71     14.69 o 
 -12  -4  -1      748.14      724.00     50.99 o 
 -12  -4  -1      749.83      926.37     16.02 o 
 -12  -4  -2       89.84       97.60     13.62 o 
 -12  -4  -2      173.17      220.67     12.05 o 
 -12  -4  -3      498.94      529.53     18.38 o 
 -12  -4  -3      500.93      592.17     13.60 o 
 -12  -4  -4      420.98      429.10     16.72 o 
 -12  -4  -4      423.17      510.29     12.83 o 
 -12  -4  -5     3319.11     3475.42     31.34 o 
 -12  -4  -5     3323.76     3505.97     25.52 o 
 -12  -4  -6       84.71      102.36      7.25 o 
 -12  -3   9       12.67       17.20      6.64 o 
 -12  -3   8     1942.88     1944.86     19.05 o 
 -12  -3   7      247.01      271.88     11.50 o 
 -12  -3   7      742.89      680.82     16.25 o 
 -12  -3   6     2671.75     2759.76     26.30 o 
 -12  -3   6     2683.42     2407.18     25.39 o 
 -12  -3   5      335.93      395.26     14.69 o 
 -12  -3   5     1019.13      996.02     17.78 o 
 -12  -3   4     7073.61     6256.70    391.65 o 
 -12  -3   4     7075.65     6445.82     43.97 o 
 -12  -3   3       24.53       53.23     11.62 o 
 -12  -3   3      235.19      467.57     16.28 o 
 -12  -3   2     4995.18     4514.29    348.31 o 
 -12  -3   2     5006.97     5164.10     33.40 o 
 -12  -3   1      262.18      257.23     16.58 o 
 -12  -3   1      457.99      746.63     15.34 o 
 -12  -3   0     1040.29      985.16     40.26 o 
 -12  -3   0     1089.64     1226.05     17.82 o 
 -12  -3  -1       62.60       86.84     11.45 o 
 -12  -3  -1     1002.80     1275.12     19.34 o 
 -12  -3  -2     1119.17     1020.48     23.14 o 
 -12  -3  -2     1123.79     1224.38     18.04 o 
 -12  -3  -3       10.85       62.35     14.51 o 
 -12  -3  -3     1342.26     1603.20     20.52 o 
 -12  -3  -4     3629.79     3631.33     36.32 o 
 -12  -3  -4     3693.02     3955.66     28.54 o 
 -12  -3  -5       61.98       74.29     13.06 o 
 -12  -3  -5      564.86      674.15     14.48 o 
 -12  -3  -6     2634.57     2656.65     27.75 o 
 -12  -3  -7        4.57       -4.75      9.34 o 
 -12  -2  10      687.93      577.68     17.66 o 
 -12  -2   9       56.61       47.73      7.48 o 
 -12  -2   8       24.03       25.70      8.17 o 
 -12  -2   7      124.88       93.99     42.51 o 
 -12  -2   7      209.52      184.09     13.12 o 
 -12  -2   6      564.42      478.11     95.50 o 
 -12  -2   6      858.66      798.84     17.28 o 
 -12  -2   5       55.67       62.86     18.00 o 
 -12  -2   5      375.62      387.59     63.05 o 
 -12  -2   4      268.22      234.71     13.07 o 
 -12  -2   4      439.26      456.29     28.12 o 
 -12  -2   3      622.89      577.93     50.67 o 
 -12  -2   3      959.00     1006.70     83.11 o 
 -12  -2   2       11.29       22.60     12.37 o 
 -12  -2   2      179.81      199.70     42.12 o 
 -12  -2   1      498.46      474.91     32.41 o 
 -12  -2   1      532.33      590.28     47.14 o 
 -12  -2   0      179.92      188.22     15.67 o 
 -12  -2   0      273.74      355.16     12.12 o 
 -12  -2  -1      895.36      855.17     76.77 o 
 -12  -2  -2     1785.68     1880.14     29.75 o 
 -12  -2  -3      908.72     1026.75     23.38 o 
 -12  -2  -4     1699.80     1890.47     28.65 o 
 -12  -2  -5     1563.26     1826.21     26.58 o 
 -12  -2  -6      449.64      504.48     16.15 o 
 -12  -2  -7     3592.29     3871.35     30.90 o 
 -12  -2  -8      890.30      871.86     14.55 o 
 -12  -1  11     1026.62      960.52     11.02 o 
 -12  -1  10     1205.85     1058.32     39.45 o 
 -12  -1   9     2926.36     2649.44    195.80 o 
 -12  -1   8      277.30      265.61     43.56 o 
 -12  -1   7     4356.53     3593.29    760.69 o 
 -12  -1   6      327.69      233.63      9.82 o 
 -12  -1   6      378.33      348.71     19.70 o 
 -12  -1   5     2161.39     1717.84     18.41 o 
 -12  -1   5     2271.96     2211.81     31.66 o 
 -12  -1   4      733.30      674.21     15.17 o 
 -12  -1   4     1094.33     1055.12     24.97 o 
 -12  -1   3      869.48      797.32     17.41 o 
 -12  -1   3      941.05      892.56     23.56 o 
 -12  -1   2      910.23      862.65     19.29 o
[truncated: 165,302 more chars]
